# Supplementary material for: Matched embryo–endometrium RNA-seq reveals coordinated but asymmetric transcriptomic reprogramming at the onset of early equine pregnancy
Source: Front Cell Dev Biol. 2026 Jun 18;14:1840498. doi: 10.3389/fcell.2026.1840498 (PMC13325742; doi:10.3389/fcell.2026.1840498)
Supplement: Supplementary file 1 [file Table1.xlsx]

## Sheet: Biopsy.Gestation
									gestationYESvsNO
										SYMBOL	GENEID	ENTREZID	logFC	AveExpr	t	P.Value	adj.P.Val	B
									ENSECAG00000019037	GSTA4	ENSECAG00000019037	100056597	-5.09087	5.80564	-6.12331	0	1.99e-05	10.3005
									ENSECAG00000027857	ENSECAG00000027857	ENSECAG00000027857	100059835	6.61253	3.55595	6.09826	0	1.99e-05	9.58961
									ENSECAG00000014338	EGR1	ENSECAG00000014338	100072574	-4.17466	7.38034	-5.78962	0	6.94e-05	8.85285
									ENSECAG00000017193	PUM3	ENSECAG00000017193	100058365	4.48593	4.29589	5.20047	4e-07	0.0010275	5.98207
									ENSECAG00000039589	SSUH2	ENSECAG00000039589	100058920	3.64788	5.00326	4.98656	1.1e-06	0.0022886	5.17311
									ENSECAG00000024809	C1H1orf131	ENSECAG00000024809	100060794	6.57337	2.48613	4.94436	1.4e-06	0.002325	4.2038
									ENSECAG00000034606	ENSECAG00000034606	ENSECAG00000034606	111772161	4.26081	5.01253	4.85308	2.1e-06	0.0030461	4.51274
									ENSECAG00000008473	HRAS	ENSECAG00000008473	100055481	6.39345	3.06582	4.7624	3.2e-06	0.0040385	3.51576
									ENSECAG00000014260	FOS	ENSECAG00000014260	100051632	-3.35059	7.29095	-4.65008	5.3e-06	0.0059565	3.78084
									ENSECAG00000011750	ROPN1L	ENSECAG00000011750	100146663	3.24513	5.3116	4.60185	6.6e-06	0.0066441	3.58471
									ENSECAG00000013486	C4BPA	ENSECAG00000013486	100056222	3.19163	5.73125	4.49793	1.04e-05	0.0090598	3.17027
									ENSECAG00000022544	KMT2C	ENSECAG00000022544	100064812	-3.79336	6.72954	-4.48703	1.1e-05	0.0090598	3.08191
									ENSECAG00000014465	ENSECAG00000014465	ENSECAG00000014465	ENSECAG00000014465	5.92883	3.23032	4.46617	1.2e-05	0.0090598	2.50205
									ENSECAG00000017941	U2AF1L4	ENSECAG00000017941	100051464	3.2152	5.51155	4.45411	1.26e-05	0.0090598	2.99771
									ENSECAG00000010544	SKAP1	ENSECAG00000010544	100069371	2.92505	6.26639	4.3679	1.83e-05	0.0122388	2.66185
									ENSECAG00000008426	PAPSS2	ENSECAG00000008426	100071740	-3.11239	7.22857	-4.32289	2.21e-05	0.0137251	2.49144
									ENSECAG00000015109	ENSECAG00000015109	ENSECAG00000015109	ENSECAG00000015109	3.04151	7.1435	4.31128	2.32e-05	0.0137251	2.44698
									ENSECAG00000008826	SQOR	ENSECAG00000008826	100070480	3.34445	4.82888	4.25067	3e-05	0.0167108	2.21179
									ENSECAG00000008975	PPM1H	ENSECAG00000008975	100056057	-3.13413	6.75025	-4.19907	3.71e-05	0.0189038	2.02584
									ENSECAG00000032188	ENSECAG00000032188	ENSECAG00000032188	100050760	3.9086	4.67595	4.19552	3.77e-05	0.0189038	1.95861
									ENSECAG00000020565	ENSECAG00000020565	ENSECAG00000020565	100057416	4.15608	4.3503	4.1557	4.44e-05	0.0205217	1.77274
									ENSECAG00000005548	PARP2	ENSECAG00000005548	100072572	-3.50205	5.79527	-4.15233	4.5e-05	0.0205217	1.83825
									ENSECAG00000009958	DUSP1	ENSECAG00000009958	100069834	-3.88312	6.20323	-4.13013	4.92e-05	0.0214919	1.73473
			gestationYESvsNO						ENSECAG00000035305	ENSECAG00000035305	ENSECAG00000035305	ENSECAG00000035305	-4.79811	5.28771	-4.08856	5.83e-05	0.0241026	1.41104
		Down	23						ENSECAG00000013025	NHSL1	ENSECAG00000013025	100073200	-3.31081	5.82796	-4.07362	6.19e-05	0.0241026	1.56373
		NotSig	9977						ENSECAG00000025122	KIF9	ENSECAG00000025122	100064806	4.93601	3.39632	4.07158	6.24e-05	0.0241026	1.31545
		Up	40						ENSECAG00000000716	RAB11B	ENSECAG00000000716	100146180	2.94507	5.62991	4.05397	6.7e-05	0.0249142	1.49615
									ENSECAG00000009251	ATXN1	ENSECAG00000009251	ENSECAG00000009251	-3.51444	5.87439	-4.03745	7.16e-05	0.0256691	1.42321
									ENSECAG00000032378	TMEM42	ENSECAG00000032378	100630760	5.904	1.91532	4.02341	7.57e-05	0.0262151	0.890456
									ENSECAG00000021905	HK2	ENSECAG00000021905	100009677	-3.39058	5.07009	-3.98292	8.89e-05	0.0297679	1.23821
									ENSECAG00000016702	WDFY3	ENSECAG00000016702	100052494	-2.63707	7.3141	-3.97153	9.3e-05	0.0301361	1.18673
									ENSECAG00000023494	SMIM12	ENSECAG00000023494	100069744	2.76627	5.49548	3.96039	9.72e-05	0.0305063	1.15416
									ENSECAG00000034028	SPINK7	ENSECAG00000034028	100630774	-2.78112	7.96761	-3.94451	0.0001035	0.0306208	1.10164
									ENSECAG00000013422	SLC12A2	ENSECAG00000013422	100073036	-4.15477	5.88806	-3.94404	0.0001037	0.0306208	1.02367
									ENSECAG00000008997	COPS6	ENSECAG00000008997	100068657	2.6107	6.11495	3.92615	0.0001112	0.0319088	1.02516
									ENSECAG00000014873	OAT	ENSECAG00000014873	100050199	2.71079	7.40761	3.88917	0.0001285	0.0358366	0.905908
									ENSECAG00000000880	SPATA33	ENSECAG00000000880	102150675	2.9154	4.65137	3.83069	0.0001611	0.0423959	0.719166
									ENSECAG00000023749	MAPK4	ENSECAG00000023749	100053916	-3.2649	5.13211	-3.8302	0.0001614	0.0423959	0.717829
									ENSECAG00000022683	RSPO1	ENSECAG00000022683	100054745	2.6271	6.67563	3.82492	0.0001647	0.0423959	0.680492
									ENSECAG00000010573	CELSR1	ENSECAG00000010573	100053508	-3.13528	6.1197	-3.80884	0.0001752	0.0439632	0.648205
									ENSECAG00000011552	NUDT2	ENSECAG00000011552	100054044	3.15647	4.27271	3.80009	0.0001811	0.0443491	0.618689
									ENSECAG00000023225	PHF5A	ENSECAG00000023225	100055758	3.33195	4.60448	3.79152	0.0001871	0.0447303	0.586218
									ENSECAG00000024100	EFCAB10	ENSECAG00000024100	102147406	5.01907	2.60416	3.77522	0.0001991	0.0464858	0.288144
									ENSECAG00000020130	ENSECAG00000020130	ENSECAG00000020130	111767452	4.79225	2.29856	3.7673	0.0002052	0.0466627	0.311954
									ENSECAG00000013425	IGFBP5	ENSECAG00000013425	100034063	-3.3683	5.90595	-3.76223	0.0002091	0.0466627	0.487668
									ENSECAG00000019364	GALNT18	ENSECAG00000019364	100071409	5.04014	2.53726	3.75448	0.0002154	0.0470059	0.216829
									ENSECAG00000024152	SCML4	ENSECAG00000024152	100072084	2.67473	5.59994	3.73866	0.0002286	0.0480414	0.397344
									ENSECAG00000017946	KMT2D	ENSECAG00000017946	100058932	-2.52971	7.21323	-3.73743	0.0002297	0.0480414	0.377704
									ENSECAG00000021517	RABEPK	ENSECAG00000021517	100070894	2.68316	5.13827	3.72438	0.0002412	0.04943	0.351879
									ENSECAG00000009291	ENKD1	ENSECAG00000009291	100066215	4.38379	3.92987	3.71604	0.0002489	0.0498029	0.228903
									ENSECAG00000010525	KEL	ENSECAG00000010525	100055587	2.98255	4.99068	3.69866	0.0002656	0.0498029	0.28293
									ENSECAG00000005917	MCEE	ENSECAG00000005917	100059601	3.33169	3.66025	3.69815	0.0002661	0.0498029	0.277981
									ENSECAG00000014116	SLC38A9	ENSECAG00000014116	100051821	-2.51248	8.47794	-3.69394	0.0002704	0.0498029	0.22664
									ENSECAG00000014570	CDK7	ENSECAG00000014570	100049964	4.76705	3.24537	3.69298	0.0002713	0.0498029	0.0771065
									ENSECAG00000011996	ZMYND10	ENSECAG00000011996	100146221	2.55126	5.98865	3.67787	0.000287	0.0498029	0.187087
									ENSECAG00000025091	MVP	ENSECAG00000025091	100063984	2.50549	6.49403	3.677	0.000288	0.0498029	0.169586
									ENSECAG00000017807	NAV2	ENSECAG00000017807	100071978	-3.33261	6.52809	-3.67001	0.0002956	0.0498029	0.188422
									ENSECAG00000014460	MAPK3	ENSECAG00000014460	100066173	2.48583	5.69819	3.66442	0.0003018	0.0498029	0.135891
									ENSECAG00000021265	APLP2	ENSECAG00000021265	100072668	2.41682	5.78415	3.66232	0.0003041	0.0498029	0.119907
									ENSECAG00000006466	CLDN4	ENSECAG00000006466	100059948	2.40111	6.76029	3.66001	0.0003067	0.0498029	0.1041
									ENSECAG00000008852	ABCA1	ENSECAG00000008852	100054241	-3.17448	4.86843	-3.65958	0.0003072	0.0498029	0.157628
									ENSECAG00000010156	MRPL17	ENSECAG00000010156	100055298	3.41634	5.02549	3.65929	0.0003075	0.0498029	0.148775
									ENSECAG00000000141	PTCH1	ENSECAG00000000141	100033936	-2.51961	6.68663	-3.65401	0.0003136	0.0499795	0.104744
									ENSECAG00000024434	VKORC1	ENSECAG00000024434	100063360	2.74817	5.13427	3.6426	0.0003271	0.0513196	0.0909041
									ENSECAG00000007322	PRPF19	ENSECAG00000007322	100059076	2.35776	6.73458	3.63262	0.0003394	0.0514045	0.014095
									ENSECAG00000011591	SZT2	ENSECAG00000011591	100066517	-3.10466	6.30753	-3.62941	0.0003434	0.0514045	0.0613035
									ENSECAG00000004698	PTGR1	ENSECAG00000004698	100058059	2.44143	5.93934	3.6289	0.0003441	0.0514045	0.0154389
									ENSECAG00000021259	SCNN1G	ENSECAG00000021259	102147597	2.72081	4.6661	3.62428	0.00035	0.0514045	0.0296898
									ENSECAG00000022305	TSPAN1	ENSECAG00000022305	100064866	2.79862	5.05888	3.62173	0.0003533	0.0514045	0.0275591
									ENSECAG00000019270	NT5C	ENSECAG00000019270	100059988	4.74057	2.18915	3.6034	0.0003778	0.0541929	-0.202494
									ENSECAG00000022940	RBM4	ENSECAG00000022940	100058690	3.38354	4.53699	3.59012	0.0003966	0.0560874	-0.0689112
									ENSECAG00000011346	TRAPPC1	ENSECAG00000011346	100062246	2.66482	5.3803	3.58559	0.0004032	0.0562288	-0.096619
									ENSECAG00000021026	BCAS2	ENSECAG00000021026	100065284	3.66543	3.33404	3.56842	0.0004292	0.0576441	-0.15623
									ENSECAG00000023736	PIFO	ENSECAG00000023736	100063144	3.9211	2.38199	3.56736	0.0004309	0.0576441	-0.184475
									ENSECAG00000007797	SMARCB1	ENSECAG00000007797	100056521	2.30734	6.89368	3.56598	0.0004331	0.0576441	-0.204938
									ENSECAG00000006687	PIN1	ENSECAG00000006687	100055392	2.61342	5.0743	3.56162	0.00044	0.0576441	-0.177979
									ENSECAG00000012212	LRP1B	ENSECAG00000012212	106781898	-4.32375	4.76219	-3.56029	0.0004421	0.0576441	-0.259944
									ENSECAG00000017057	CCDC42	ENSECAG00000017057	100062746	2.52904	8.16802	3.54126	0.0004736	0.0600346	-0.250362
									ENSECAG00000013923	SMG1	ENSECAG00000013923	100050143	-2.83517	5.52119	-3.53979	0.0004761	0.0600346	-0.228067
									ENSECAG00000020083	SDF2	ENSECAG00000020083	100059307	2.45954	5.58116	3.53849	0.0004784	0.0600346	-0.266358
									ENSECAG00000008967	ENSECAG00000008967	ENSECAG00000008967	100050785	2.86101	4.71668	3.53435	0.0004856	0.0601869	-0.243956
									ENSECAG00000005437	MPDU1	ENSECAG00000005437	100062007	2.46584	5.52499	3.53091	0.0004916	0.0601946	-0.289166
									ENSECAG00000008126	TP53	ENSECAG00000008126	100062044	2.68407	4.59765	3.52477	0.0005026	0.0607968	-0.284741
									ENSECAG00000018172	MRPL22	ENSECAG00000018172	100146943	2.37899	6.26162	3.51151	0.0005271	0.063003	-0.363289
									ENSECAG00000018687	CPPED1	ENSECAG00000018687	100055616	2.80869	4.31967	3.49508	0.0005591	0.0660354	-0.367252
									ENSECAG00000021302	POC1A	ENSECAG00000021302	100060527	4.38265	2.87558	3.49076	0.0005678	0.0662816	-0.483212
									ENSECAG00000007750	DDX39B	ENSECAG00000007750	100146384	2.26864	7.16207	3.4805	0.0005889	0.0679615	-0.477054
									ENSECAG00000007694	COMMD7	ENSECAG00000007694	100068709	2.80638	4.6493	3.47624	0.0005979	0.068215	-0.425074
									ENSECAG00000010035	SCUBE2	ENSECAG00000010035	100071085	3.16618	3.13584	3.46421	0.000624	0.0703963	-0.452702
									ENSECAG00000018044	PLLP	ENSECAG00000018044	100062302	3.68307	4.00281	3.45686	0.0006405	0.0714516	-0.498801
									ENSECAG00000024417	TAX1BP3	ENSECAG00000024417	100060592	2.743	4.71154	3.45115	0.0006536	0.0721076	-0.504951
									ENSECAG00000029928	ENSECAG00000029928	ENSECAG00000029928	102148710	4.75689	3.33763	3.44168	0.0006758	0.0733121	-0.695879
									ENSECAG00000005760	ADAM17	ENSECAG00000005760	100072496	2.81535	3.92968	3.43701	0.000687	0.0733121	-0.542859
									ENSECAG00000014547	RBM26	ENSECAG00000014547	100050021	-3.14328	6.01231	-3.43488	0.0006922	0.0733121	-0.541142
									ENSECAG00000004392	ENSECAG00000004392	ENSECAG00000004392	ENSECAG00000004392	-10.4396	5.0803	-3.43428	0.0006937	0.0733121	-1.93822
									ENSECAG00000017746	CMTM3	ENSECAG00000017746	100629814	4.31304	3.15225	3.4245	0.000718	0.0750906	-0.671032
									ENSECAG00000018308	GREB1	ENSECAG00000018308	100056879	-4.02604	4.87437	-3.41887	0.0007323	0.0758008	-0.643584
									ENSECAG00000013767	ENSECAG00000013767	ENSECAG00000013767	100063337	4.5266	2.05839	3.40541	0.0007677	0.0786522	-0.7625
									ENSECAG00000021383	EFNA1	ENSECAG00000021383	100063307	2.23872	7.62252	3.39674	0.0007914	0.0802552	-0.739861
									ENSECAG00000000730	S100A16	ENSECAG00000000730	100056268	2.32279	5.96704	3.39132	0.0008065	0.0802778	-0.737967
									ENSECAG00000007133	TPPP3	ENSECAG00000007133	100066008	2.23963	6.9846	3.38896	0.0008132	0.0802778	-0.758556
									ENSECAG00000020803	PSMD10	ENSECAG00000020803	100054590	4.90945	2.12698	3.38585	0.000822	0.0802778	-0.885215
									ENSECAG00000023802	PEBP4	ENSECAG00000023802	100057715	2.65581	5.79394	3.38369	0.0008282	0.0802778	-0.716513
									ENSECAG00000015128	CAPG	ENSECAG00000015128	100053297	2.52412	5.3915	3.38254	0.0008316	0.0802778	-0.731246
									ENSECAG00000020255	DIABLO	ENSECAG00000020255	100058709	3.84547	3.60398	3.3639	0.0008872	0.0845595	-0.78994
									ENSECAG00000034809	SPAG8	ENSECAG00000034809	100067719	2.21757	6.50022	3.362	0.0008931	0.0845595	-0.841348
									ENSECAG00000007328	ITPR3	ENSECAG00000007328	100053019	-2.25172	7.86707	-3.35939	0.0009012	0.0845595	-0.842744
									ENSECAG00000000186	DEGS1	ENSECAG00000000186	100055442	4.71644	2.93493	3.35596	0.0009119	0.0847749	-0.939482
									ENSECAG00000019863	PPP1R32	ENSECAG00000019863	100062421	3.45531	3.9546	3.34594	0.0009441	0.086958	-0.812237
									ENSECAG00000026889	PPFIA1	ENSECAG00000026889	100147331	-2.22174	8.35133	-3.33842	0.0009689	0.0884335	-0.908993
									ENSECAG00000022003	ACSL5	ENSECAG00000022003	100059190	2.21542	6.21015	3.32786	0.0010048	0.0908808	-0.942783
									ENSECAG00000024055	JUN	ENSECAG00000024055	ENSECAG00000024055	-2.26407	6.68262	-3.32326	0.0010208	0.0909983	-0.947879
									ENSECAG00000000790	CXCL17	ENSECAG00000000790	ENSECAG00000000790	3.58374	3.63144	3.32228	0.0010242	0.0909983	-0.889272
									ENSECAG00000008684	HTT	ENSECAG00000008684	100053721	-2.25124	6.7715	-3.31775	0.0010403	0.0916162	-0.964903
									ENSECAG00000016150	VPS13D	ENSECAG00000016150	100050825	-2.81663	5.58754	-3.30573	0.001084	0.0946363	-0.929662
									ENSECAG00000009388	IQCD	ENSECAG00000009388	100056522	2.74924	4.92221	3.3018	0.0010986	0.0950885	-0.945544
									ENSECAG00000015741	ENSECAG00000015741	ENSECAG00000015741	ENSECAG00000015741	3.35211	4.06292	3.29418	0.0011276	0.0965024	-0.958183
									ENSECAG00000008499	COL5A2	ENSECAG00000008499	100054421	-3.32091	4.3504	-3.29246	0.0011342	0.0965024	-0.961807
									ENSECAG00000000545	RUVBL1	ENSECAG00000000545	100049886	2.15802	6.27585	3.28338	0.0011698	0.0986998	-1.08608
									ENSECAG00000010480	ENSECAG00000010480	ENSECAG00000010480	ENSECAG00000010480	2.18519	6.06365	3.27979	0.0011842	0.0990768	-1.08664
									ENSECAG00000020234	TUBB	ENSECAG00000020234	106782295	2.14594	6.74676	3.27403	0.0012076	0.0997332	-1.11673
									ENSECAG00000041840	ENSECAG00000041840	ENSECAG00000041840	ENSECAG00000041840	-2.63487	6.24195	-3.26782	0.0012333	0.0997332	-1.06805
									ENSECAG00000018636	CCDC77	ENSECAG00000018636	100050386	4.30913	2.50319	3.26599	0.001241	0.0997332	-1.12464
									ENSECAG00000021760	DCC	ENSECAG00000021760	100054013	2.26762	7.44572	3.26591	0.0012413	0.0997332	-1.11184
									ENSECAG00000009943	RTF2	ENSECAG00000009943	100054795	2.21254	5.69153	3.26582	0.0012417	0.0997332	-1.12089
									ENSECAG00000029727	ENSECAG00000029727	ENSECAG00000029727	ENSECAG00000029727	6.32195	0.809745	3.25968	0.0012677	0.100067	-1.53896
									ENSECAG00000002400	MRTFB	ENSECAG00000002400	100050736	-2.28148	6.88332	-3.25864	0.0012722	0.100067	-1.12974
									ENSECAG00000006899	PKD1	ENSECAG00000006899	100068126	-2.27797	6.31558	-3.25782	0.0012758	0.100067	-1.131
									ENSECAG00000019938	GFPT1	ENSECAG00000019938	100061157	-2.75774	5.70986	-3.25134	0.001304	0.10149	-1.08884
									ENSECAG00000022587	MLF2	ENSECAG00000022587	100052443	2.17435	6.08396	3.24516	0.0013315	0.101853	-1.1871
									ENSECAG00000013366	MACF1	ENSECAG00000013366	100068727	-2.19354	6.96666	-3.24349	0.001339	0.101853	-1.18749
									ENSECAG00000014972	PHF11	ENSECAG00000014972	100056120	3.16772	4.22246	3.24346	0.0013391	0.101853	-1.09846
									ENSECAG00000034383	ENSECAG00000034383	ENSECAG00000034383	100063459	-2.22019	9.10221	-3.24057	0.0013522	0.102075	-1.19097
									ENSECAG00000002223	ENSECAG00000002223	ENSECAG00000002223	ENSECAG00000002223	2.11265	6.9369	3.23742	0.0013666	0.102341	-1.22676
									ENSECAG00000015567	FREM1	ENSECAG00000015567	100062297	-2.40751	5.7414	-3.23536	0.0013761	0.102341	-1.17234
									ENSECAG00000020789	SPON1	ENSECAG00000020789	100056137	-5.82785	4.96165	-3.22579	0.0014211	0.104063	-1.52279
									ENSECAG00000003503	DNAJA3	ENSECAG00000003503	100066092	2.48711	4.31886	3.22465	0.0014265	0.104063	-1.19098
									ENSECAG00000038712	ENSECAG00000038712	ENSECAG00000038712	ENSECAG00000038712	-5.11564	4.41464	-3.22079	0.0014451	0.104063	-1.38542
									ENSECAG00000020735	RBPMS	ENSECAG00000020735	100058367	2.36547	5.19808	3.21788	0.0014593	0.104063	-1.22939
									ENSECAG00000006886	RAB31	ENSECAG00000006886	100055265	2.3423	5.61662	3.21508	0.001473	0.104063	-1.24109
									ENSECAG00000015484	ATP6V0D2	ENSECAG00000015484	100049996	2.83318	3.60902	3.21407	0.001478	0.104063	-1.18924
									ENSECAG00000008138	LRFN1	ENSECAG00000008138	100067447	4.35013	2.53253	3.21352	0.0014807	0.104063	-1.27966
									ENSECAG00000016203	CDKN2AIPNL	ENSECAG00000016203	100072766	2.94281	4.05209	3.21322	0.0014822	0.104063	-1.18643
									ENSECAG00000017243	LZTFL1	ENSECAG00000017243	100054515	2.7071	3.89955	3.21095	0.0014935	0.104131	-1.20626
									ENSECAG00000014710	FZD6	ENSECAG00000014710	100056351	2.24975	4.77153	3.20824	0.001507	0.104349	-1.2784
									ENSECAG00000021844	CALML4	ENSECAG00000021844	100052798	3.44059	3.51091	3.20414	0.0015279	0.104784	-1.2157
									ENSECAG00000005758	EIF1B	ENSECAG00000005758	100055285	4.19586	2.62507	3.20083	0.0015448	0.104784	-1.29326
									ENSECAG00000011633	YIPF1	ENSECAG00000011633	100050435	2.32484	5.06595	3.20042	0.0015469	0.104784	-1.28388
									ENSECAG00000023592	YBX1	ENSECAG00000023592	100067336	2.11344	6.4068	3.19728	0.0015632	0.104784	-1.33864
									ENSECAG00000014446	SPTBN1	ENSECAG00000014446	100052695	-2.12329	7.60541	-3.19684	0.0015655	0.104784	-1.3341
									ENSECAG00000020432	CPD	ENSECAG00000020432	100072234	-3.08457	4.65608	-3.19032	0.0015998	0.106373	-1.24708
									ENSECAG00000015009	UGDH	ENSECAG00000015009	100055067	2.22193	5.12163	3.18315	0.0016384	0.107867	-1.35125
									ENSECAG00000022232	SASH1	ENSECAG00000022232	100060534	-2.98713	4.97626	-3.18216	0.0016438	0.107867	-1.27186
									ENSECAG00000029002	ENSECAG00000029002	ENSECAG00000029002	100146529	4.66737	1.35001	3.17547	0.0016807	0.109571	-1.4302
									ENSECAG00000023653	ENSECAG00000023653	ENSECAG00000023653	100063553	2.61812	4.80936	3.17287	0.0016952	0.109806	-1.32052
									ENSECAG00000001222	MRPL36	ENSECAG00000001222	100071885	2.54006	4.5921	3.16811	0.0017221	0.110833	-1.34172
									ENSECAG00000009682	PCBD1	ENSECAG00000009682	ENSECAG00000009682	2.32383	5.21525	3.16545	0.0017374	0.111102	-1.38401
									ENSECAG00000024499	FOXO3	ENSECAG00000024499	100066558	-3.74147	4.51218	-3.15706	0.0017861	0.113076	-1.36392
									ENSECAG00000007562	AUNIP	ENSECAG00000007562	100057451	-2.15882	8.58186	-3.15496	0.0017985	0.113076	-1.45695
									ENSECAG00000012049	IGSF5	ENSECAG00000012049	100059010	2.48477	4.47977	3.15438	0.001802	0.113076	-1.38713
									ENSECAG00000015306	ATG4D	ENSECAG00000015306	100057841	2.3383	5.2193	3.13803	0.0019015	0.118296	-1.45829
									ENSECAG00000017991	ARID1A	ENSECAG00000017991	100071048	-2.79685	6.334	-3.13516	0.0019196	0.118296	-1.40854
									ENSECAG00000022565	ATF7IP2	ENSECAG00000022565	100057122	3.33137	3.41012	3.13465	0.0019228	0.118296	-1.40191
									ENSECAG00000024982	TSPAN31	ENSECAG00000024982	100050928	2.8212	4.60944	3.13314	0.0019323	0.118296	-1.41244
									ENSECAG00000010189	TAF9B	ENSECAG00000010189	100072650	4.49872	2.34747	3.12215	0.0020031	0.120548	-1.54863
									ENSECAG00000018298	STRADB	ENSECAG00000018298	100066574	2.63633	3.48371	3.12025	0.0020156	0.120548	-1.46222
									ENSECAG00000020721	PPM1L	ENSECAG00000020721	100061927	-2.34461	5.85139	-3.12013	0.0020164	0.120548	-1.50014
									ENSECAG00000013796	SLC10A3	ENSECAG00000013796	100058388	3.26649	4.55845	3.12001	0.0020171	0.120548	-1.4396
									ENSECAG00000012325	VILL	ENSECAG00000012325	100050148	2.12648	5.9777	3.11607	0.0020433	0.121149	-1.55414
									ENSECAG00000000869	RPL26L1	ENSECAG00000000869	100069785	2.07437	6.26994	3.11482	0.0020516	0.121149	-1.57075
									ENSECAG00000014308	PACRG	ENSECAG00000014308	100050378	3.85143	2.27998	3.11156	0.0020736	0.121149	-1.49599
									ENSECAG00000008773	KIF13B	ENSECAG00000008773	100061641	-2.96418	5.01893	-3.11129	0.0020755	0.121149	-1.46539
									ENSECAG00000010384	ARSL	ENSECAG00000010384	100064693	2.12929	5.06188	3.1066	0.0021074	0.121625	-1.58238
									ENSECAG00000007741	CELF1	ENSECAG00000007741	100051608	-2.12756	7.32124	-3.10653	0.0021079	0.121625	-1.58011
									ENSECAG00000009269	TTC16	ENSECAG00000009269	100070471	2.22017	5.25829	3.10248	0.0021359	0.122384	-1.57134
									ENSECAG00000003072	TCIM	ENSECAG00000003072	100050602	2.90566	4.65987	3.10097	0.0021464	0.122384	-1.4954
									ENSECAG00000018197	SSH1	ENSECAG00000018197	ENSECAG00000018197	-2.77052	6.25448	-3.09937	0.0021576	0.122384	-1.50691
									ENSECAG00000024891	GRXCR2	ENSECAG00000024891	100061120	2.18678	5.83244	3.09388	0.0021964	0.123361	-1.60291
									ENSECAG00000018009	POLD2	ENSECAG00000018009	100147367	2.01438	6.81339	3.09346	0.0021994	0.123361	-1.64729
									ENSECAG00000024766	CREBBP	ENSECAG00000024766	100069613	-2.83424	6.23601	-3.09123	0.0022154	0.123568	-1.52502
									ENSECAG00000018623	RINT1	ENSECAG00000018623	100050455	2.14168	7.46657	3.07825	0.0023105	0.128162	-1.65417
									ENSECAG00000018002	FOSB	ENSECAG00000018002	100065680	-2.23945	7.32497	-3.07162	0.0023605	0.12868	-1.70631
									ENSECAG00000000302	PMM1	ENSECAG00000000302	100055891	2.01189	7.26949	3.07136	0.0023625	0.12868	-1.7057
									ENSECAG00000012966	AAAS	ENSECAG00000012966	100063811	3.70503	4.1868	3.06972	0.002375	0.12868	-1.59347
									ENSECAG00000014711	TNS1	ENSECAG00000014711	100058067	-8.5524	4.14531	-3.0694	0.0023775	0.12868	-2.51814
									ENSECAG00000006646	MUC1	ENSECAG00000006646	100063415	2.10345	6.10227	3.06743	0.0023926	0.12868	-1.69052
									ENSECAG00000015878	AMOT	ENSECAG00000015878	100054069	-3.73313	4.89848	-3.0669	0.0023967	0.12868	-1.60323
									ENSECAG00000007829	TPP1	ENSECAG00000007829	100070095	-2.7731	5.83153	-3.06279	0.0024287	0.128996	-1.6043
									ENSECAG00000009313	KCNK1	ENSECAG00000009313	100059489	-3.45889	5.66868	-3.06217	0.0024336	0.128996	-1.60008
									ENSECAG00000008462	RYK	ENSECAG00000008462	100065602	2.14525	5.36257	3.06034	0.0024479	0.128996	-1.69886
									ENSECAG00000026880	TEN1	ENSECAG00000026880	100146544	2.51738	4.63876	3.05957	0.002454	0.128996	-1.63722
									ENSECAG00000024790	ENSECAG00000024790	ENSECAG00000024790	100630171	3.17716	4.23365	3.05716	0.0024731	0.129324	-1.60636
									ENSECAG00000032877	GABARAP	ENSECAG00000032877	111775730	1.98352	7.46987	3.04756	0.0025505	0.132418	-1.77317
									ENSECAG00000009706	AKAP13	ENSECAG00000009706	100070242	-2.62773	5.2797	-3.04657	0.0025587	0.132418	-1.6589
									ENSECAG00000023213	SAP25	ENSECAG00000023213	100630713	3.62325	3.93706	3.0447	0.002574	0.132529	-1.6538
									ENSECAG00000020887	COL6A3	ENSECAG00000020887	100066356	-2.36501	5.34171	-3.03808	0.0026292	0.13345	-1.7195
									ENSECAG00000016537	IL12RB2	ENSECAG00000016537	100053757	-3.35206	4.4969	-3.03509	0.0026545	0.13345	-1.66508
									ENSECAG00000016388	POMC	ENSECAG00000016388	100071524	2.80759	4.03458	3.03491	0.002656	0.13345	-1.67765
									ENSECAG00000016812	ENSECAG00000016812	ENSECAG00000016812	ENSECAG00000016812	5.09912	1.8544	3.03259	0.0026758	0.13345	-1.88061
									ENSECAG00000014533	ALAS1	ENSECAG00000014533	100060491	1.97668	7.39955	3.03245	0.002677	0.13345	-1.815
									ENSECAG00000038379	ENSECAG00000038379	ENSECAG00000038379	100063542	2.19675	9.97232	3.02965	0.002701	0.13345	-1.7718
									ENSECAG00000019624	OSTF1	ENSECAG00000019624	100063925	2.44881	4.74485	3.02947	0.0027026	0.13345	-1.72846
									ENSECAG00000037538	ENSECAG00000037538	ENSECAG00000037538	ENSECAG00000037538	4.60441	2.76709	3.02938	0.0027034	0.13345	-1.80219
									ENSECAG00000020856	EIF2AK3	ENSECAG00000020856	100066488	-2.4896	5.664	-3.02635	0.0027296	0.13345	-1.73309
									ENSECAG00000018199	KCNN3	ENSECAG00000018199	100057020	-2.54332	6.85743	-3.02552	0.0027369	0.13345	-1.72524
									ENSECAG00000017182	VPS13C	ENSECAG00000017182	100067582	-3.0596	5.45423	-3.02538	0.0027381	0.13345	-1.69062
									ENSECAG00000010769	CWC22	ENSECAG00000010769	100053942	3.25248	3.5391	3.01857	0.0027982	0.135421	-1.70771
									ENSECAG00000007289	CLDN7	ENSECAG00000007289	100072960	1.97435	6.74744	3.01637	0.0028178	0.135421	-1.85918
									ENSECAG00000017006	CHMP4A	ENSECAG00000017006	100051233	2.19689	5.5592	3.01579	0.0028231	0.135421	-1.80531
									ENSECAG00000000592	SS18L2	ENSECAG00000000592	100055056	3.71553	2.10049	3.01347	0.002844	0.135421	-1.74084
									ENSECAG00000021128	SLC6A20	ENSECAG00000021128	100054556	3.96901	2.40633	3.01252	0.0028526	0.135421	-1.76422
									ENSECAG00000011248	DEDD	ENSECAG00000011248	100066256	2.31515	4.88198	3.01176	0.0028595	0.135421	-1.79229
									ENSECAG00000017712	ARHGAP35	ENSECAG00000017712	100065944	-2.64521	5.20647	-3.00551	0.0029169	0.137489	-1.76628
									ENSECAG00000021100	CSNK2B	ENSECAG00000021100	100058658	1.99573	6.4872	3.001	0.0029589	0.138818	-1.89587
									ENSECAG00000000019	MRPL52	ENSECAG00000000019	100052891	2.33566	4.73489	2.99876	0.0029799	0.139155	-1.82243
									ENSECAG00000016621	ARL2BP	ENSECAG00000016621	100062265	2.32821	4.54734	2.98715	0.0030914	0.143695	-1.85405
									ENSECAG00000019596	VCAN	ENSECAG00000019596	100065275	-2.8757	4.34712	-2.98237	0.0031385	0.145208	-1.81028
									ENSECAG00000024993	CCN1	ENSECAG00000024993	100064066	-2.71304	5.18392	-2.97756	0.0031864	0.145335	-1.8364
									ENSECAG00000034603	ENSECAG00000034603	ENSECAG00000034603	100063059	4.16889	2.20444	2.97748	0.0031872	0.145335	-1.87672
									ENSECAG00000004611	ARL11	ENSECAG00000004611	ENSECAG00000004611	2.01849	6.3341	2.97631	0.003199	0.145335	-1.9497
									ENSECAG00000020816	PDLIM1	ENSECAG00000020816	100061326	2.02408	5.79545	2.97629	0.0031991	0.145335	-1.94725
									ENSECAG00000006103	ENSECAG00000006103	ENSECAG00000006103	100060997	4.76063	1.98015	2.96919	0.0032714	0.147406	-1.97855
									ENSECAG00000001700	GTPBP4	ENSECAG00000001700	100071237	2.58969	3.95206	2.96893	0.0032741	0.147406	-1.86534
									ENSECAG00000022455	PCNT	ENSECAG00000022455	100055203	-2.69286	5.83011	-2.9609	0.0033577	0.150304	-1.87515
									ENSECAG00000023813	DOCK1	ENSECAG00000023813	100055697	-3.25554	5.44325	-2.95989	0.0033684	0.150304	-1.85822
									ENSECAG00000008404	DYNLRB1	ENSECAG00000008404	100069352	2.13184	5.41239	2.95788	0.0033897	0.150586	-1.96762
									ENSECAG00000021435	C2H1orf50	ENSECAG00000021435	100067286	2.58283	3.64078	2.95427	0.0034282	0.15133	-1.90199
									ENSECAG00000024528	PAGR1	ENSECAG00000024528	100063953	-8.2479	5.72257	-2.95349	0.0034366	0.15133	-2.69981
									ENSECAG00000016716	RRAS	ENSECAG00000016716	100055781	2.45547	4.76288	2.95134	0.0034598	0.151379	-1.92539
									ENSECAG00000007426	SNX2	ENSECAG00000007426	100073099	1.99187	5.7682	2.9506	0.0034678	0.151379	-2.02227
									ENSECAG00000013840	FAM3A	ENSECAG00000013840	100059696	3.22095	3.83399	2.94765	0.0034999	0.152118	-1.88873
									ENSECAG00000022702	ARHGEF12	ENSECAG00000022702	100071503	-2.98412	4.9055	-2.94594	0.0035187	0.152276	-1.89611
									ENSECAG00000007909	COL17A1	ENSECAG00000007909	100069671	-1.93056	7.28387	-2.94297	0.0035515	0.153033	-2.05966
									ENSECAG00000015514	PLEC	ENSECAG00000015514	100147640	-1.95064	7.80399	-2.93511	0.0036396	0.155561	-2.07198
									ENSECAG00000001596	THYN1	ENSECAG00000001596	100064816	1.92151	6.78169	2.93498	0.0036411	0.155561	-2.0813
									ENSECAG00000011206	MVD	ENSECAG00000011206	100049914	2.90485	3.9422	2.932	0.003675	0.156325	-1.93389
									ENSECAG00000010350	MLST8	ENSECAG00000010350	100146703	2.32228	4.87459	2.93054	0.0036918	0.156325	-2.00152
									ENSECAG00000023474	TBC1D25	ENSECAG00000023474	100061931	2.73065	4.44277	2.92933	0.0037057	0.156325	-1.95209
									ENSECAG00000015266	NOTCH2	ENSECAG00000015266	100067078	-2.24136	5.52557	-2.92674	0.0037357	0.156701	-2.02429
									ENSECAG00000013803	UFC1	ENSECAG00000013803	100066229	2.08664	5.26661	2.92587	0.0037458	0.156701	-2.05971
									ENSECAG00000009145	CAPZB	ENSECAG00000009145	100071897	2.09028	5.44617	2.92422	0.0037651	0.156852	-2.06381
									ENSECAG00000038711	ENSECAG00000038711	ENSECAG00000038711	ENSECAG00000038711	4.41173	2.16496	2.92229	0.0037877	0.157142	-2.04467
									ENSECAG00000012061	CES2	ENSECAG00000012061	100065668	2.13095	5.33425	2.9177	0.003842	0.158741	-2.07126
									ENSECAG00000007156	EP400	ENSECAG00000007156	100062169	-2.04609	6.37518	-2.91477	0.003877	0.15953	-2.09816
									ENSECAG00000017899	KIAA1109	ENSECAG00000017899	100063889	-2.289	5.68711	-2.91285	0.0039003	0.159831	-2.05098
									ENSECAG00000034333	IZUMO2	ENSECAG00000034333	102150447	2.59179	4.47376	2.90372	0.0040119	0.163488	-2.02933
									ENSECAG00000018186	TADA3	ENSECAG00000018186	100052239	1.91455	6.30096	2.90181	0.0040357	0.163488	-2.16847
									ENSECAG00000014664	ESS2	ENSECAG00000014664	100053332	3.78985	2.99432	2.90159	0.0040383	0.163488	-2.02868
									ENSECAG00000007743	KMT2A	ENSECAG00000007743	100071238	-2.96671	5.44335	-2.89425	0.0041308	0.166561	-2.0254
									ENSECAG00000001463	FKBPL	ENSECAG00000001463	100059389	4.196	2.70483	2.89072	0.0041761	0.167	-2.09507
									ENSECAG00000014680	AFDN	ENSECAG00000014680	100054846	-1.94839	7.61691	-2.89066	0.0041768	0.167	-2.18536
									ENSECAG00000020996	BTBD2	ENSECAG00000020996	100068599	1.88468	6.62664	2.88951	0.0041916	0.167	-2.20876
									ENSECAG00000016601	NDUFA9	ENSECAG00000016601	100058544	2.03223	5.86138	2.87829	0.0043387	0.171238	-2.19266
									ENSECAG00000013111	LGR4	ENSECAG00000013111	100072305	-3.02594	5.69095	-2.87771	0.0043464	0.171238	-2.06496
									ENSECAG00000023232	ZNHIT3	ENSECAG00000023232	100071410	-1.97186	8.35494	-2.8775	0.0043492	0.171238	-2.23001
									ENSECAG00000009334	SLC15A1	ENSECAG00000009334	100060961	2.44542	3.40549	2.87267	0.0044142	0.171767	-2.12335
									ENSECAG00000016551	RAB13	ENSECAG00000016551	100062377	2.42788	4.87074	2.87157	0.004429	0.171767	-2.12821
									ENSECAG00000008394	NCOA2	ENSECAG00000008394	100051656	-7.96655	3.44509	-2.8693	0.0044599	0.171767	-2.81426
									ENSECAG00000033060	ENSECAG00000033060	ENSECAG00000033060	ENSECAG00000033060	1.95755	5.30821	2.86848	0.0044711	0.171767	-2.24045
									ENSECAG00000028435	ODF1	ENSECAG00000028435	100056229	1.92491	7.24602	2.86829	0.0044737	0.171767	-2.24605
									ENSECAG00000035421	ENSECAG00000035421	ENSECAG00000035421	ENSECAG00000035421	3.33516	3.37099	2.86816	0.0044755	0.171767	-2.08725
									ENSECAG00000021841	SH3BP2	ENSECAG00000021841	100051380	2.03417	5.09679	2.86766	0.0044824	0.171767	-2.21772
									ENSECAG00000018264	TRANK1	ENSECAG00000018264	100054875	-2.14549	5.669	-2.86616	0.0045029	0.171898	-2.19386
									ENSECAG00000017430	MRPL51	ENSECAG00000017430	100052082	3.23201	3.35444	2.86053	0.0045811	0.174222	-2.10455
									ENSECAG00000000791	DMTN	ENSECAG00000000791	100056495	2.83826	3.717	2.85924	0.0045992	0.17425	-2.11854
									ENSECAG00000022566	MEA1	ENSECAG00000022566	100054928	1.89718	6.5446	2.85661	0.0046362	0.17489	-2.28397
									ENSECAG00000013531	AUP1	ENSECAG00000013531	100053638	1.86247	7.34298	2.85399	0.0046735	0.17489	-2.30344
									ENSECAG00000008093	TP53BP1	ENSECAG00000008093	100056322	-2.15929	6.61504	-2.85358	0.0046793	0.17489	-2.22111
									ENSECAG00000010211	LYPLA2	ENSECAG00000010211	100071559	1.92303	5.76057	2.85312	0.0046858	0.17489	-2.28316
									ENSECAG00000014842	TACC1	ENSECAG00000014842	100057571	-3.69732	5.13019	-2.84995	0.0047313	0.175594	-2.14497
									ENSECAG00000019739	PXDN	ENSECAG00000019739	100072948	-2.15596	6.06968	-2.84839	0.0047538	0.175594	-2.23631
									ENSECAG00000017134	ADAP1	ENSECAG00000017134	100630912	4.90655	2.08319	2.84816	0.0047571	0.175594	-2.29243
									ENSECAG00000033354	ENSECAG00000033354	ENSECAG00000033354	ENSECAG00000033354	4.52757	3.27333	2.84543	0.0047968	0.176409	-2.22644
									ENSECAG00000012489	BUD23	ENSECAG00000012489	100061799	2.02032	5.40676	2.84344	0.004826	0.176836	-2.28008
									ENSECAG00000000403	ENSECAG00000000403	ENSECAG00000000403	ENSECAG00000000403	2.0646	9.12012	2.83831	0.0049018	0.178959	-2.28242
									ENSECAG00000013447	UBE2M	ENSECAG00000013447	100064883	1.91	5.80777	2.83126	0.0050077	0.18101	-2.34201
									ENSECAG00000010768	LRBA	ENSECAG00000010768	102149621	-3.41791	5.05808	-2.82991	0.0050282	0.18101	-2.18204
									ENSECAG00000040891	ENSECAG00000040891	ENSECAG00000040891	100629730	1.90936	6.21304	2.8297	0.0050314	0.18101	-2.34997
									ENSECAG00000011277	DPM1	ENSECAG00000011277	100052367	3.32092	2.68353	2.82836	0.0050518	0.18101	-2.18331
									ENSECAG00000037199	H4C3	ENSECAG00000037199	115945192	-7.86685	2.62917	-2.8259	0.0050896	0.18101	-2.88089
									ENSECAG00000002332	ENSECAG00000002332	ENSECAG00000002332	ENSECAG00000002332	2.93915	3.50913	2.82555	0.005095	0.18101	-2.1938
									ENSECAG00000012227	MRM2	ENSECAG00000012227	ENSECAG00000012227	4.76616	1.87418	2.82423	0.0051154	0.18101	-2.32844
									ENSECAG00000023703	PLCD1	ENSECAG00000023703	100054233	2.05529	5.58697	2.82357	0.0051255	0.18101	-2.31978
									ENSECAG00000021283	PEF1	ENSECAG00000021283	100056122	1.8754	6.18999	2.82338	0.0051285	0.18101	-2.37075
									ENSECAG00000015358	STARD10	ENSECAG00000015358	100052446	1.94088	6.7152	2.82275	0.0051382	0.18101	-2.35464
									ENSECAG00000010402	ACAD11	ENSECAG00000010402	100629864	4.0382	2.60855	2.81895	0.0051977	0.182091	-2.24708
									ENSECAG00000016784	ENSECAG00000016784	ENSECAG00000016784	100147648	2.11468	4.71083	2.81667	0.0052335	0.182091	-2.32377
									ENSECAG00000022113	DECR1	ENSECAG00000022113	100053423	2.22902	5.34167	2.81586	0.0052463	0.182091	-2.29825
									ENSECAG00000022432	PLEKHH1	ENSECAG00000022432	100052819	-3.02306	5.66777	-2.81553	0.0052515	0.182091	-2.21529
									ENSECAG00000009390	SEPTIN1	ENSECAG00000009390	100065662	4.5808	2.23937	2.81502	0.0052596	0.182091	-2.32391
									ENSECAG00000003748	PYROXD2	ENSECAG00000003748	100070628	2.38295	4.84495	2.81093	0.0053248	0.183716	-2.28215
									ENSECAG00000039720	ENSECAG00000039720	ENSECAG00000039720	ENSECAG00000039720	2.36122	4.79188	2.8092	0.0053526	0.184043	-2.28973
									ENSECAG00000023602	HECTD4	ENSECAG00000023602	100056981	-1.98818	6.19102	-2.80734	0.0053828	0.184447	-2.37546
									ENSECAG00000013279	LANCL3	ENSECAG00000013279	100050065	1.9992	5.24871	2.80512	0.0054188	0.18505	-2.38344
									ENSECAG00000015906	ENSECAG00000015906	ENSECAG00000015906	100057679	3.12337	3.1292	2.80333	0.005448	0.185368	-2.24262
									ENSECAG00000005097	IFI27L2	ENSECAG00000005097	100064891	1.99532	5.60256	2.80229	0.005465	0.185368	-2.38782
									ENSECAG00000010395	RIN1	ENSECAG00000010395	ENSECAG00000010395	2.79412	3.65975	2.79846	0.0055284	0.186885	-2.26695
									ENSECAG00000010103	ZC3H7B	ENSECAG00000010103	100070641	-3.26619	5.45355	-2.79423	0.0055989	0.188635	-2.26374
									ENSECAG00000017249	TRPS1	ENSECAG00000017249	100056821	-2.93793	4.97309	-2.79208	0.0056351	0.188648	-2.27359
									ENSECAG00000022789	CCDC65	ENSECAG00000022789	100051505	2.8993	3.84891	2.79198	0.0056369	0.188648	-2.27577
									ENSECAG00000019852	VPS13B	ENSECAG00000019852	100055772	-7.77636	4.25194	-2.78983	0.0056733	0.189236	-2.93701
									ENSECAG00000030691	GSTA3	ENSECAG00000030691	100056418	4.49546	3.02579	2.78782	0.0057075	0.189512	-2.37393
									ENSECAG00000024224	DYNC2I2	ENSECAG00000024224	100070194	1.85318	6.47957	2.7869	0.0057233	0.189512	-2.47093
									ENSECAG00000012069	MARCHF6	ENSECAG00000012069	100070883	-7.79044	4.57739	-2.78509	0.0057543	0.189512	-2.94434
									ENSECAG00000021409	SLC25A1	ENSECAG00000021409	ENSECAG00000021409	1.85497	6.13306	2.78402	0.0057727	0.189512	-2.47206
									ENSECAG00000007763	ALMS1	ENSECAG00000007763	100058956	-3.05827	5.32561	-2.78384	0.005776	0.189512	-2.28937
									ENSECAG00000021048	ALDH1L1	ENSECAG00000021048	100061108	1.88009	6.10529	2.78174	0.0058122	0.19008	-2.47185
									ENSECAG00000017343	ENSECAG00000017343	ENSECAG00000017343	100060382	1.85804	6.17142	2.7806	0.0058321	0.190111	-2.47948
									ENSECAG00000020052	TNS3	ENSECAG00000020052	100065955	-3.09497	4.85076	-2.77875	0.0058644	0.190129	-2.30067
									ENSECAG00000000825	ENSECAG00000000825	ENSECAG00000000825	ENSECAG00000000825	1.8889	5.99475	2.7784	0.0058705	0.190129	-2.47613
									ENSECAG00000021484	CEMIP2	ENSECAG00000021484	100055623	-2.93802	4.62247	-2.77467	0.0059362	0.191498	-2.31511
									ENSECAG00000021377	FAM171B	ENSECAG00000021377	100068706	-3.35087	4.3701	-2.77353	0.0059564	0.191498	-2.31383
									ENSECAG00000017099	BABAM1	ENSECAG00000017099	100069531	1.7964	6.96615	2.77277	0.00597	0.191498	-2.51767
									ENSECAG00000043449	ENSECAG00000043449	ENSECAG00000043449	ENSECAG00000043449	2.90089	3.98495	2.77115	0.0059988	0.191809	-2.32482
									ENSECAG00000020572	PFDN2	ENSECAG00000020572	100066280	2.77948	4.63025	2.76672	0.0060785	0.19374	-2.34223
									ENSECAG00000010539	VEGFB	ENSECAG00000010539	100055238	1.98205	5.86368	2.76324	0.0061418	0.195022	-2.48753
									ENSECAG00000012182	GTF2A2	ENSECAG00000012182	100630597	2.86092	3.70996	2.76238	0.0061576	0.195022	-2.34738
									ENSECAG00000007576	SLC38A1	ENSECAG00000007576	100050256	-7.76708	2.7371	-2.75905	0.0062187	0.195932	-2.97147
									ENSECAG00000007522	TMX4	ENSECAG00000007522	100065101	-2.04764	6.66054	-2.75869	0.0062253	0.195932	-2.47538
									ENSECAG00000017677	HERC2	ENSECAG00000017677	100050955	-1.93038	6.50751	-2.75712	0.0062544	0.196232	-2.51133
									ENSECAG00000008923	THBS1	ENSECAG00000008923	100057478	-7.65225	3.16592	-2.75569	0.006281	0.196452	-2.97878
									ENSECAG00000038632	ENSECAG00000038632	ENSECAG00000038632	100055086	1.88861	5.57045	2.75198	0.0063505	0.197968	-2.53494
									ENSECAG00000021530	NUTF2	ENSECAG00000021530	100053553	2.96227	3.95256	2.75094	0.0063701	0.197968	-2.36921
									ENSECAG00000017508	DLG3	ENSECAG00000017508	100146394	3.6062	3.19585	2.74996	0.0063886	0.197968	-2.37802
									ENSECAG00000015548	ACACB	ENSECAG00000015548	100066740	-1.88317	7.2468	-2.74553	0.0064729	0.198899	-2.55205
									ENSECAG00000017294	SNTB1	ENSECAG00000017294	100066500	-2.84345	4.63741	-2.74529	0.0064775	0.198899	-2.38837
									ENSECAG00000019845	SPAG7	ENSECAG00000019845	100061215	1.86549	5.91355	2.74526	0.0064781	0.198899	-2.55999
									ENSECAG00000002856	USP39	ENSECAG00000002856	100067210	1.88519	5.63727	2.74351	0.0065117	0.199321	-2.55563
									ENSECAG00000023488	MED13L	ENSECAG00000023488	100055637	-2.71566	5.44501	-2.73725	0.0066334	0.201475	-2.41689
									ENSECAG00000041678	TGFB2	ENSECAG00000041678	111771316	2.64901	4.13511	2.73406	0.006696	0.201475	-2.42933
									ENSECAG00000015006	FGFR1	ENSECAG00000015006	100057614	-1.96781	6.74866	-2.73405	0.0066961	0.201475	-2.55758
									ENSECAG00000005731	PA2G4	ENSECAG00000005731	ENSECAG00000005731	1.81961	5.86067	2.73296	0.0067178	0.201475	-2.60231
									ENSECAG00000020393	SYNE2	ENSECAG00000020393	102148544	-2.03554	6.51964	-2.73231	0.0067306	0.201475	-2.54411
									ENSECAG00000023398	BST1	ENSECAG00000023398	100068968	3.42279	2.49705	2.73223	0.0067322	0.201475	-2.41131
									ENSECAG00000001898	CCDC127	ENSECAG00000001898	100057272	3.64496	3.21129	2.73196	0.0067376	0.201475	-2.42154
									ENSECAG00000015574	NFIA	ENSECAG00000015574	100070600	-2.3575	5.14583	-2.73171	0.0067426	0.201475	-2.47442
									ENSECAG00000005447	GUCY1A1	ENSECAG00000005447	100069573	-2.93713	4.84822	-2.73068	0.0067631	0.201489	-2.41734
									ENSECAG00000019963	STAM	ENSECAG00000019963	100068325	2.6795	3.7456	2.72938	0.006789	0.201662	-2.43726
									ENSECAG00000002842	KIF2B	ENSECAG00000002842	100070445	1.90382	6.1911	2.72764	0.0068238	0.202098	-2.5913
									ENSECAG00000024262	PGM1	ENSECAG00000024262	100069980	1.78381	6.45994	2.72583	0.0068603	0.202581	-2.63103
									ENSECAG00000010051	CHD3	ENSECAG00000010051	100073035	-2.25332	6.77124	-2.72231	0.0069317	0.203667	-2.51324
									ENSECAG00000014495	STUB1	ENSECAG00000014495	100066999	1.77615	7.48479	2.72202	0.0069377	0.203667	-2.64661
									ENSECAG00000009817	HPN	ENSECAG00000009817	100058873	2.13126	5.08911	2.71874	0.0070047	0.204354	-2.54703
									ENSECAG00000031365	ENSECAG00000031365	ENSECAG00000031365	ENSECAG00000031365	4.68334	1.75837	2.71843	0.0070112	0.204354	-2.55455
									ENSECAG00000009789	WDR91	ENSECAG00000009789	100146184	-2.16133	6.35951	-2.7179	0.0070221	0.204354	-2.54266
									ENSECAG00000019760	SDHAF2	ENSECAG00000019760	100062392	3.37683	3.30208	2.7159	0.0070634	0.204388	-2.44708
									ENSECAG00000040586	LBHD1	ENSECAG00000040586	100060174	2.26043	4.81228	2.71587	0.007064	0.204388	-2.52611
									ENSECAG00000016439	STAT3	ENSECAG00000016439	100034011	-3.06827	5.37173	-2.71301	0.0071234	0.205516	-2.4534
									ENSECAG00000013823	SCRIB	ENSECAG00000013823	100063454	-2.15427	6.72421	-2.71162	0.0071527	0.205767	-2.55823
									ENSECAG00000016692	H2AZ2	ENSECAG00000016692	100629965	1.9203	5.46827	2.70932	0.0072009	0.206563	-2.62722
									ENSECAG00000010266	NFAT5	ENSECAG00000010266	100067190	-7.49369	3.16921	-2.70391	0.0073159	0.208974	-3.05049
									ENSECAG00000014265	ARMC8	ENSECAG00000014265	100066776	2.60968	3.17356	2.70249	0.0073463	0.208974	-2.50645
									ENSECAG00000008738	ID2	ENSECAG00000008738	100057240	1.88323	5.86469	2.70209	0.0073547	0.208974	-2.65404
									ENSECAG00000011333	RXYLT1	ENSECAG00000011333	100056566	1.99285	5.09277	2.70147	0.0073682	0.208974	-2.62121
									ENSECAG00000041531	ENSECAG00000041531	ENSECAG00000041531	ENSECAG00000041531	4.48089	1.61047	2.69605	0.0074856	0.211705	-2.57953
									ENSECAG00000019503	KIF12	ENSECAG00000019503	100051706	1.95265	4.88468	2.6932	0.0075481	0.212872	-2.65201
									ENSECAG00000021459	DRG1	ENSECAG00000021459	100058335	2.07332	5.12275	2.6911	0.0075945	0.213583	-2.6293
									ENSECAG00000007211	KIAA1671	ENSECAG00000007211	100065546	-7.46336	4.1536	-2.68881	0.0076452	0.214408	-3.07478
									ENSECAG00000021482	TAF6L	ENSECAG00000021482	100063916	2.68561	3.36241	2.68783	0.0076671	0.214424	-2.53154
									ENSECAG00000007123	CHMP3	ENSECAG00000007123	100066925	1.79896	5.9375	2.68682	0.0076898	0.214459	-2.71428
									ENSECAG00000010555	ATP6V1C2	ENSECAG00000010555	100057005	1.78891	7.60397	2.68074	0.0078267	0.21744	-2.73161
									ENSECAG00000023719	RUFY1	ENSECAG00000023719	100067514	2.03039	4.9715	2.67978	0.0078486	0.21744	-2.65983
									ENSECAG00000010059	CA9	ENSECAG00000010059	100055579	2.69339	3.57457	2.67921	0.0078616	0.21744	-2.55112
									ENSECAG00000019921	PDCD2L	ENSECAG00000019921	100057201	2.78536	3.03584	2.67651	0.0079234	0.218267	-2.54899
									ENSECAG00000018363	GNAQ	ENSECAG00000018363	100063136	-7.44471	3.78554	-2.67601	0.007935	0.218267	-3.09533
									ENSECAG00000018104	IGFBP3	ENSECAG00000018104	100034155	2.13979	4.51103	2.67361	0.0079904	0.219189	-2.65107
									ENSECAG00000012705	HEBP2	ENSECAG00000012705	100073199	2.13247	4.83101	2.66942	0.008088	0.221262	-2.66022
									ENSECAG00000000655	BPGM	ENSECAG00000000655	100065115	4.07097	2.09017	2.66486	0.0081953	0.223261	-2.60368
									ENSECAG00000008311	CHMP4B	ENSECAG00000008311	100069227	1.81632	5.74848	2.66414	0.0082124	0.223261	-2.76175
									ENSECAG00000025080	RPL19	ENSECAG00000025080	100034006	2.08758	11.2675	2.6635	0.0082278	0.223261	-2.68475
									ENSECAG00000009117	SET	ENSECAG00000009117	100066929	1.78849	5.58018	2.66047	0.0083001	0.224311	-2.77898
									ENSECAG00000037450	PTPRB	ENSECAG00000037450	100063580	-7.47926	2.12801	-2.66	0.0083111	0.224311	-3.1249
									ENSECAG00000019509	IGF2R	ENSECAG00000019509	100058539	-1.96804	5.86356	-2.65826	0.0083531	0.224341	-2.7252
									ENSECAG00000021564	NAA35	ENSECAG00000021564	100064899	2.22961	4.14028	2.6581	0.0083569	0.224341	-2.6648
									ENSECAG00000020781	IFT52	ENSECAG00000020781	100055842	2.02084	5.36471	2.65715	0.0083799	0.224357	-2.71376
									ENSECAG00000012979	SUCLG1	ENSECAG00000012979	100067584	1.73592	6.6452	2.6502	0.0085495	0.227625	-2.82228
									ENSECAG00000020566	DYNC2LI1	ENSECAG00000020566	100069106	3.68845	1.9276	2.65017	0.00855	0.227625	-2.60619
									ENSECAG00000014569	MRPL38	ENSECAG00000014569	100051538	1.77785	6.12964	2.64784	0.0086076	0.227625	-2.81194
									ENSECAG00000014410	CASZ1	ENSECAG00000014410	100056838	-3.43488	5.55421	-2.64764	0.0086125	0.227625	-2.60173
									ENSECAG00000010151	DEAF1	ENSECAG00000010151	100055871	2.15123	4.72845	2.6455	0.0086658	0.227625	-2.71012
									ENSECAG00000005794	MYRIP	ENSECAG00000005794	100068066	-2.09761	5.60318	-2.64519	0.0086735	0.227625	-2.72191
									ENSECAG00000020488	TLN2	ENSECAG00000020488	100054133	-2.30895	5.50853	-2.64518	0.0086738	0.227625	-2.67691
									ENSECAG00000023910	MON1A	ENSECAG00000023910	100062456	2.43606	4.5928	2.6446	0.0086883	0.227625	-2.65865
									ENSECAG00000027679	MT-ATP8	ENSECAG00000027679	807849	1.81285	8.54716	2.64389	0.008706	0.227625	-2.82608
									ENSECAG00000015076	INO80D	ENSECAG00000015076	100068450	-7.33188	3.01377	-2.63595	0.0089067	0.231083	-3.14814
									ENSECAG00000022325	APEX1	ENSECAG00000022325	100072588	1.71735	6.46437	2.63577	0.0089113	0.231083	-2.85788
									ENSECAG00000023443	MAB21L4	ENSECAG00000023443	100067478	2.01322	4.58877	2.63559	0.0089158	0.231083	-2.76483
									ENSECAG00000000556	POLR2D	ENSECAG00000000556	100069214	2.99805	3.82093	2.63499	0.0089312	0.231083	-2.63032
									ENSECAG00000017083	GPRC5C	ENSECAG00000017083	100060724	1.74495	6.95428	2.63413	0.0089533	0.231083	-2.86055
									ENSECAG00000024355	ADCY9	ENSECAG00000024355	100066046	-7.30243	3.56511	-2.6297	0.0090675	0.23343	-3.15566
									ENSECAG00000008252	NOL11	ENSECAG00000008252	100063762	2.48568	3.48489	2.62805	0.0091104	0.233456	-2.68716
									ENSECAG00000016991	CLN6	ENSECAG00000016991	100065359	1.69973	6.9269	2.62787	0.009115	0.233456	-2.88361
									ENSECAG00000011559	RHOBTB1	ENSECAG00000011559	100062805	-1.94351	4.97909	-2.62504	0.0091893	0.23476	-2.81483
									ENSECAG00000014882	CORO1B	ENSECAG00000014882	100053095	1.69595	6.95924	2.62365	0.0092256	0.23509	-2.89388
									ENSECAG00000016768	GATA2	ENSECAG00000016768	100049949	-2.26751	6.30854	-2.62222	0.0092636	0.23546	-2.73523
									ENSECAG00000022378	IGSF3	ENSECAG00000022378	100059648	-7.28633	3.59283	-2.62125	0.0092891	0.235511	-3.16866
									ENSECAG00000040909	RILP	ENSECAG00000040909	100060052	2.66607	3.93596	2.62019	0.0093173	0.235631	-2.68453
									ENSECAG00000013778	PINX1	ENSECAG00000013778	100054913	3.99434	2.38365	2.6183	0.0093677	0.23631	-2.69777
									ENSECAG00000008073	HPS3	ENSECAG00000008073	100058614	2.41216	3.72641	2.61708	0.0094003	0.236539	-2.7225
									ENSECAG00000013718	FYCO1	ENSECAG00000013718	100054468	-7.28292	3.60508	-2.61577	0.0094355	0.236831	-3.17363
									ENSECAG00000021999	GNB1	ENSECAG00000021999	100061395	-2.09378	6.68667	-2.61444	0.0094712	0.236875	-2.79073
									ENSECAG00000022139	CTSF	ENSECAG00000022139	100058569	1.71162	6.55625	2.61286	0.0095141	0.236875	-2.91426
									ENSECAG00000019173	FAM13A	ENSECAG00000019173	100063998	-7.28562	4.54876	-2.61252	0.0095232	0.236875	-3.18357
									ENSECAG00000008927	HIPK2	ENSECAG00000008927	100064748	-3.18408	5.43719	-2.61221	0.0095316	0.236875	-2.6767
									ENSECAG00000003570	PICK1	ENSECAG00000003570	100055023	2.00088	4.81936	2.60981	0.0095972	0.237915	-2.82516
									ENSECAG00000014879	CBFB	ENSECAG00000014879	100065726	-2.39073	4.90816	-2.60643	0.0096899	0.238509	-2.74839
									ENSECAG00000004874	EPM2AIP1	ENSECAG00000004874	100050426	-7.33472	3.31851	-2.60629	0.0096937	0.238509	-3.1872
									ENSECAG00000017203	BTG2	ENSECAG00000017203	ENSECAG00000017203	-7.56953	3.66233	-2.60572	0.0097094	0.238509	-3.19814
									ENSECAG00000008764	UNC93A	ENSECAG00000008764	100050109	2.7352	2.30592	2.60547	0.0097162	0.238509	-2.71014
									ENSECAG00000011334	SALL1	ENSECAG00000011334	100059546	-1.72463	7.53212	-2.60362	0.0097673	0.238509	-2.93169
									ENSECAG00000018790	CFAP126	ENSECAG00000018790	100066452	2.13585	5.24131	2.60324	0.0097779	0.238509	-2.80376
									ENSECAG00000020168	PRKDC	ENSECAG00000020168	791233	-3.40991	4.24667	-2.60239	0.0098017	0.238509	-2.69953
									ENSECAG00000009830	PHF13	ENSECAG00000009830	100059116	2.50784	3.04598	2.60204	0.0098112	0.238509	-2.74163
									ENSECAG00000021620	GSS	ENSECAG00000021620	100069411	2.62368	3.89629	2.59987	0.0098719	0.238988	-2.73231
									ENSECAG00000010505	MARVELD2	ENSECAG00000010505	100073307	-7.25077	4.55156	-2.59964	0.0098785	0.238988	-3.2009
									ENSECAG00000009324	PSME3IP1	ENSECAG00000009324	100062226	1.85909	5.76362	2.59823	0.0099179	0.239364	-2.90442
									ENSECAG00000006500	ADAMTS5	ENSECAG00000006500	100066005	-7.20963	3.16558	-2.59375	0.0100447	0.241843	-3.2011
									ENSECAG00000007244	LRP8	ENSECAG00000007244	100060928	-2.26453	5.19652	-2.59212	0.0100912	0.242383	-2.80224
									ENSECAG00000007272	NCOR2	ENSECAG00000007272	100146720	-2.23735	6.02064	-2.59114	0.0101191	0.242471	-2.81214
									ENSECAG00000012932	USP24	ENSECAG00000012932	100060124	-1.765	6.93361	-2.58849	0.0101952	0.243715	-2.94532
									ENSECAG00000018075	ARL2	ENSECAG00000018075	100056286	1.73584	6.03753	2.58502	0.0102956	0.244634	-2.96488
									ENSECAG00000003137	P4HTM	ENSECAG00000003137	100063429	1.77039	5.85866	2.58425	0.010318	0.244634	-2.95102
									ENSECAG00000021194	ARL8A	ENSECAG00000021194	100052198	3.58184	2.681	2.58365	0.0103356	0.244634	-2.74403
									ENSECAG00000000541	PTCH2	ENSECAG00000000541	100052702	-2.61015	5.52141	-2.58331	0.0103455	0.244634	-2.77126
									ENSECAG00000022485	MRPS18B	ENSECAG00000022485	100051230	2.08357	5.29514	2.58292	0.010357	0.244634	-2.86318
									ENSECAG00000004736	ENSECAG00000004736	ENSECAG00000004736	ENSECAG00000004736	4.66679	1.24089	2.58209	0.0103813	0.244634	-2.84323
									ENSECAG00000000018	KANSL1L	ENSECAG00000000018	100049987	-7.17504	2.7265	-2.5813	0.0104043	0.244634	-3.22185
									ENSECAG00000023837	MOSPD3	ENSECAG00000023837	100067442	1.82843	5.93773	2.58041	0.0104305	0.244637	-2.93948
									ENSECAG00000020049	NBEAL1	ENSECAG00000020049	100067598	-7.13467	2.6558	-2.57868	0.0104816	0.244637	-3.21936
									ENSECAG00000013735	HPF1	ENSECAG00000013735	100061259	2.10975	4.33671	2.57861	0.0104838	0.244637	-2.86908
									ENSECAG00000019962	ENSECAG00000019962	ENSECAG00000019962	ENSECAG00000019962	3.37163	2.25213	2.57766	0.0105118	0.244637	-2.75152
									ENSECAG00000010521	SERPINB8	ENSECAG00000010521	100051655	3.69378	2.71787	2.57607	0.010559	0.244637	-2.76556
									ENSECAG00000004362	TSG101	ENSECAG00000004362	100057099	1.71786	6.0473	2.57606	0.0105593	0.244637	-2.98752
									ENSECAG00000009711	RTTN	ENSECAG00000009711	100052029	-2.99803	4.96343	-2.57541	0.0105785	0.244637	-2.75948
									ENSECAG00000023417	KLF6	ENSECAG00000023417	100057457	-1.76801	6.96453	-2.57469	0.0106001	0.244637	-2.97802
									ENSECAG00000033324	ENSECAG00000033324	ENSECAG00000033324	100067994	-1.97321	5.88084	-2.5739	0.0106237	0.244637	-2.91316
									ENSECAG00000016843	SETD5	ENSECAG00000016843	100052472	-2.30824	5.61388	-2.57252	0.010665	0.245027	-2.83552
									ENSECAG00000034497	MAPK15	ENSECAG00000034497	100146864	1.68157	6.60914	2.57081	0.0107163	0.245088	-3.01418
									ENSECAG00000020914	ENSECAG00000020914	ENSECAG00000020914	100068903	1.82515	5.43218	2.57054	0.0107245	0.245088	-2.96076
									ENSECAG00000004773	TET2	ENSECAG00000004773	100073065	-7.14104	3.46099	-2.56941	0.0107587	0.245088	-3.23641
									ENSECAG00000011642	RNF180	ENSECAG00000011642	100058189	-7.14339	2.5489	-2.56885	0.0107757	0.245088	-3.23271
									ENSECAG00000031539	ZNF697	ENSECAG00000031539	102150703	-7.13988	3.3057	-2.56671	0.0108407	0.245088	-3.23949
									ENSECAG00000024793	PDGFRB	ENSECAG00000024793	100071665	-2.68906	4.34541	-2.56638	0.0108506	0.245088	-2.7984
									ENSECAG00000012794	LYAR	ENSECAG00000012794	100056299	2.37569	4.55547	2.56552	0.0108769	0.245088	-2.84002
									ENSECAG00000023066	CD109	ENSECAG00000023066	100068163	-1.97903	5.73031	-2.56549	0.0108777	0.245088	-2.92615
									ENSECAG00000003569	ST6GAL1	ENSECAG00000003569	100059539	-1.92037	5.18339	-2.56518	0.0108874	0.245088	-2.94553
									ENSECAG00000009749	SLC35D2	ENSECAG00000009749	100062655	1.99503	4.93017	2.5595	0.0110622	0.248466	-2.93344
									ENSECAG00000016123	PCDHGA4	ENSECAG00000016123	ENSECAG00000016123	-2.62652	5.60161	-2.55673	0.0111485	0.249845	-2.82477
									ENSECAG00000016316	SMCR8	ENSECAG00000016316	100050558	-7.0782	3.04257	-2.5545	0.0112182	0.250081	-3.25435
									ENSECAG00000019838	COL4A1	ENSECAG00000019838	100066148	-1.75251	6.29865	-2.55301	0.0112649	0.250081	-3.02762
									ENSECAG00000006122	TRAPPC4	ENSECAG00000006122	100071306	2.09982	4.7455	2.55268	0.0112754	0.250081	-2.92111
									ENSECAG00000016585	SUPT4H1	ENSECAG00000016585	100056960	2.68281	4.01661	2.55177	0.0113043	0.250081	-2.82984
									ENSECAG00000005915	GEMIN7	ENSECAG00000005915	100065597	3.57351	2.42842	2.55091	0.0113313	0.250081	-2.8131
									ENSECAG00000016265	STK10	ENSECAG00000016265	100069956	-7.12135	3.79715	-2.55053	0.0113436	0.250081	-3.26289
									ENSECAG00000012166	LRP1	ENSECAG00000012166	100052936	-1.68145	8.02484	-2.54982	0.0113661	0.250081	-3.06065
									ENSECAG00000033931	C22H20orf85	ENSECAG00000033931	100050519	2.31626	4.40226	2.5498	0.0113666	0.250081	-2.8869
									ENSECAG00000036088	SDC4	ENSECAG00000036088	100070934	1.75104	5.37153	2.54928	0.0113832	0.250081	-3.04818
									ENSECAG00000013950	MRTFA	ENSECAG00000013950	100070476	-7.10057	4.31647	-2.54654	0.0114706	0.251451	-3.27086
									ENSECAG00000024911	ITGB3BP	ENSECAG00000024911	100070080	1.72498	7.05634	2.54326	0.0115763	0.252978	-3.05572
									ENSECAG00000010321	FNIP2	ENSECAG00000010321	100069124	-7.06018	2.41791	-2.54259	0.0115977	0.252978	-3.26639
									ENSECAG00000022405	NOTCH1	ENSECAG00000022405	100068764	-2.96062	4.63353	-2.54134	0.0116382	0.252978	-2.83343
									ENSECAG00000011407	STON2	ENSECAG00000011407	100052660	-7.06783	2.11688	-2.54126	0.011641	0.252978	-3.26738
									ENSECAG00000014535	PLEKHJ1	ENSECAG00000014535	100068473	1.78585	5.47834	2.53712	0.011776	0.255359	-3.05189
									ENSECAG00000007461	PEX7	ENSECAG00000007461	100073187	2.32311	3.99766	2.53584	0.0118181	0.255719	-2.91217
									ENSECAG00000012639	NOP2	ENSECAG00000012639	100052203	1.72077	5.7348	2.53491	0.0118485	0.255825	-3.07486
									ENSECAG00000017353	SYNE1	ENSECAG00000017353	100062842	-1.67238	7.03056	-2.53257	0.011926	0.256946	-3.09814
									ENSECAG00000010274	COLCA2	ENSECAG00000010274	100629141	3.04992	2.53346	2.52982	0.0120173	0.25836	-2.85452
									ENSECAG00000012982	MAGI3	ENSECAG00000012982	100064709	-7.08498	3.88113	-2.52857	0.0120594	0.25871	-3.29357
									ENSECAG00000007309	FZD5	ENSECAG00000007309	100146215	-6.98956	2.60471	-2.52702	0.0121115	0.258964	-3.28922
									ENSECAG00000012150	SHROOM2	ENSECAG00000012150	100052577	-7.02761	3.46761	-2.52668	0.0121228	0.258964	-3.2921
									ENSECAG00000013922	PRRC2B	ENSECAG00000013922	100066732	-1.79213	6.11029	-2.52416	0.0122078	0.259445	-3.07016
									ENSECAG00000014278	CCDC40	ENSECAG00000014278	100056721	1.63729	7.18169	2.52379	0.0122202	0.259445	-3.12964
									ENSECAG00000021171	TNRC18	ENSECAG00000021171	100060904	-1.68094	7.47666	-2.52372	0.0122228	0.259445	-3.11507
									ENSECAG00000022110	ASXL1	ENSECAG00000022110	100053850	-2.137	5.97981	-2.52164	0.0122933	0.26021	-2.97919
									ENSECAG00000017136	HEMK1	ENSECAG00000017136	100061549	2.32443	4.26948	2.52113	0.0123107	0.26021	-2.94357
									ENSECAG00000034000	ENSECAG00000034000	ENSECAG00000034000	100050835	2.18665	4.88331	2.51772	0.0124275	0.261607	-2.97571
									ENSECAG00000009014	PUDP	ENSECAG00000009014	100052784	2.21454	3.90756	2.51729	0.0124424	0.261607	-2.97103
									ENSECAG00000015509	SYT8	ENSECAG00000015509	100060863	2.46151	3.77755	2.51597	0.0124878	0.261607	-2.93123
									ENSECAG00000000435	LRP2	ENSECAG00000000435	100062836	-1.67655	7.25142	-2.51573	0.0124963	0.261607	-3.13554
									ENSECAG00000020113	SEMA3C	ENSECAG00000020113	100054706	-7.15826	1.62862	-2.51541	0.0125071	0.261607	-3.31882
									ENSECAG00000021432	DHRS1	ENSECAG00000021432	100051088	2.41102	4.22162	2.51451	0.0125384	0.261609	-2.94196
									ENSECAG00000020227	ZYX	ENSECAG00000020227	100147478	1.6345	6.74017	2.51304	0.0125894	0.261609	-3.15501
									ENSECAG00000012006	BCL9L	ENSECAG00000012006	111774226	-7.02241	4.34366	-2.51265	0.0126031	0.261609	-3.31432
									ENSECAG00000015474	CLASP2	ENSECAG00000015474	100055883	-2.78128	4.42046	-2.51205	0.012624	0.261609	-2.90492
									ENSECAG00000005865	HAUS8	ENSECAG00000005865	100069981	4.04586	2.01138	2.51114	0.0126557	0.261609	-2.92458
									ENSECAG00000011076	FAM120A	ENSECAG00000011076	100057755	-1.95555	6.00421	-2.51092	0.0126635	0.261609	-3.04662
									ENSECAG00000022301	PDXK	ENSECAG00000022301	100050911	-1.69204	6.97791	-2.5085	0.0127482	0.262818	-3.14377
									ENSECAG00000024728	DNAJC21	ENSECAG00000024728	100068089	2.6374	3.30254	2.50671	0.0128117	0.263158	-2.92913
									ENSECAG00000032711	POLRMT	ENSECAG00000032711	102149120	-1.88786	6.47928	-2.50646	0.0128203	0.263158	-3.07738
									ENSECAG00000006428	ARMC6	ENSECAG00000006428	100071113	2.91105	2.81413	2.50514	0.0128671	0.263158	-2.91121
									ENSECAG00000019458	UTRN	ENSECAG00000019458	100066683	-2.20651	5.05135	-2.50507	0.0128696	0.263158	-2.99964
									ENSECAG00000013266	PATJ	ENSECAG00000013266	100070486	-1.72866	6.84726	-2.50148	0.0129975	0.264675	-3.14211
									ENSECAG00000021385	HUWE1	ENSECAG00000021385	100060375	-1.66772	7.03145	-2.50043	0.0130351	0.264675	-3.16636
									ENSECAG00000010363	SLC44A2	ENSECAG00000010363	100055038	1.63296	6.28838	2.49967	0.0130624	0.264675	-3.18326
									ENSECAG00000022650	TRMT10B	ENSECAG00000022650	100066293	3.25528	2.7393	2.4995	0.0130686	0.264675	-2.91409
									ENSECAG00000009258	DAAM1	ENSECAG00000009258	100051203	1.74555	5.14878	2.49904	0.0130854	0.264675	-3.14372
									ENSECAG00000031030	POLR2L	ENSECAG00000031030	111776015	1.63857	7.11654	2.49858	0.0131019	0.264675	-3.18342
									ENSECAG00000019081	ST7L	ENSECAG00000019081	100059051	2.67521	3.56922	2.4975	0.0131409	0.264929	-2.94592
									ENSECAG00000028149	ENSECAG00000028149	ENSECAG00000028149	ENSECAG00000028149	3.64638	2.01226	2.4963	0.0131842	0.265049	-2.92832
									ENSECAG00000010711	VPS4A	ENSECAG00000010711	100067034	1.68367	6.02798	2.4957	0.0132061	0.265049	-3.16951
									ENSECAG00000021790	LNPEP	ENSECAG00000021790	100073222	-6.95357	1.91808	-2.49515	0.013226	0.265049	-3.32942
									ENSECAG00000024980	H1-2	ENSECAG00000024980	100053307	-2.02286	4.50427	-2.49403	0.0132667	0.265096	-3.06324
									ENSECAG00000025110	DDX17	ENSECAG00000025110	100070063	-1.67437	8.91746	-2.49363	0.0132812	0.265096	-3.17973
									ENSECAG00000019990	WNK2	ENSECAG00000019990	100147073	-1.83814	6.35206	-2.49122	0.0133695	0.265761	-3.12626
									ENSECAG00000023844	LAMA2	ENSECAG00000023844	100073067	-1.62849	7.10086	-2.4906	0.0133924	0.265761	-3.20506
									ENSECAG00000019813	NFATC1	ENSECAG00000019813	100065378	-6.88728	2.41104	-2.48974	0.0134241	0.265761	-3.33707
									ENSECAG00000016256	HPCA	ENSECAG00000016256	102147604	3.42251	2.13643	2.48934	0.0134387	0.265761	-2.93641
									ENSECAG00000016149	TRMT1	ENSECAG00000016149	100146178	1.63703	6.39417	2.48912	0.0134469	0.265761	-3.2018
									ENSECAG00000011371	UBE2E1	ENSECAG00000011371	100060214	2.01204	4.32675	2.48782	0.013495	0.266087	-3.07836
									ENSECAG00000023654	GNA11	ENSECAG00000023654	100067327	-2.22225	6.0624	-2.48724	0.0135164	0.266087	-3.03105
									ENSECAG00000025119	FRYL	ENSECAG00000025119	100054294	-2.38599	5.11393	-2.48026	0.0137772	0.270614	-3.01532
									ENSECAG00000011402	BDP1	ENSECAG00000011402	100073302	-2.39255	5.75702	-2.47965	0.0138003	0.270614	-3.02442
									ENSECAG00000036308	ENSECAG00000036308	ENSECAG00000036308	ENSECAG00000036308	3.1961	2.82451	2.47737	0.0138866	0.271379	-2.95949
									ENSECAG00000018469	CAMKMT	ENSECAG00000018469	100053440	3.13595	1.76858	2.47669	0.0139125	0.271379	-2.96169
									ENSECAG00000016433	GLG1	ENSECAG00000016433	100055066	-1.66619	9.11546	-2.47649	0.0139203	0.271379	-3.21851
									ENSECAG00000016360	PDE3A	ENSECAG00000016360	100034086	-3.91144	4.14299	-2.47386	0.0140207	0.271651	-2.99006
									ENSECAG00000016415	MYO9A	ENSECAG00000016415	100052350	-6.87936	3.59403	-2.47366	0.0140284	0.271651	-3.36367
									ENSECAG00000012681	AMOTL1	ENSECAG00000012681	100067270	-2.99368	5.02957	-2.47321	0.0140456	0.271651	-2.97267
									ENSECAG00000019950	RALGAPA2	ENSECAG00000019950	100060964	-6.866	2.97062	-2.47158	0.0141081	0.271651	-3.36161
									ENSECAG00000026922	CCNQ	ENSECAG00000026922	100058637	2.99245	2.93125	2.47104	0.014129	0.271651	-2.97709
									ENSECAG00000023972	AGO4	ENSECAG00000023972	100069387	-6.85367	2.59727	-2.47076	0.0141399	0.271651	-3.36463
									ENSECAG00000013532	ENSECAG00000013532	ENSECAG00000013532	ENSECAG00000013532	2.3335	3.84362	2.47019	0.0141617	0.271651	-3.04613
									ENSECAG00000024031	KIAA0232	ENSECAG00000024031	100056560	-6.90948	2.59214	-2.47009	0.0141656	0.271651	-3.36444
									ENSECAG00000020338	PLCD3	ENSECAG00000020338	100064142	1.8633	5.00448	2.46851	0.0142268	0.271651	-3.16264
									ENSECAG00000004651	RAP1B	ENSECAG00000004651	100052025	2.28192	3.33152	2.46805	0.0142448	0.271651	-3.06065
									ENSECAG00000008781	RIPK3	ENSECAG00000008781	100054255	3.22317	3.09688	2.46782	0.0142534	0.271651	-2.97865
									ENSECAG00000008619	IQCG	ENSECAG00000008619	100070192	2.87159	2.92603	2.46768	0.014259	0.271651	-2.99017
									ENSECAG00000000495	SLIT3	ENSECAG00000000495	100070488	-1.9102	5.95729	-2.46531	0.0143515	0.271943	-3.16067
									ENSECAG00000005958	EFNA4	ENSECAG00000005958	100063240	1.75219	5.9691	2.46488	0.0143681	0.271943	-3.21332
									ENSECAG00000021250	EXD1	ENSECAG00000021250	100056998	3.57902	2.01654	2.46396	0.0144044	0.271943	-2.99212
									ENSECAG00000007599	ILK	ENSECAG00000007599	100070066	1.6042	7.37857	2.46384	0.0144091	0.271943	-3.27087
									ENSECAG00000001021	ARL4D	ENSECAG00000001021	100051867	4.16032	2.06859	2.46312	0.0144374	0.271943	-3.02533
									ENSECAG00000013883	ICAM1	ENSECAG00000013883	100058207	-6.92734	3.1268	-2.46256	0.0144593	0.271943	-3.37793
									ENSECAG00000009779	SORCS2	ENSECAG00000009779	100070344	-6.82794	2.65685	-2.46244	0.0144639	0.271943	-3.37117
									ENSECAG00000009453	ALDH6A1	ENSECAG00000009453	100050834	-6.89548	2.8417	-2.45981	0.0145678	0.273384	-3.38113
									ENSECAG00000010635	GPS2	ENSECAG00000010635	100061712	1.65154	6.30604	2.45826	0.0146292	0.273909	-3.26483
									ENSECAG00000010152	TIMM10	ENSECAG00000010152	100066829	2.05578	4.3738	2.45687	0.0146848	0.273909	-3.13398
									ENSECAG00000022085	BPI	ENSECAG00000022085	100070091	1.7334	8.09412	2.45666	0.014693	0.273909	-3.23249
									ENSECAG00000023748	NOB1	ENSECAG00000023748	100054099	1.70047	5.72809	2.45637	0.0147049	0.273909	-3.2432
									ENSECAG00000007184	PROCA1	ENSECAG00000007184	100059380	3.48252	3.02376	2.45416	0.0147931	0.27499	-3.00875
									ENSECAG00000000648	LCORL	ENSECAG00000000648	100068577	-4.13796	5.00817	-2.45343	0.0148227	0.27499	-3.04698
									ENSECAG00000023395	KCNK6	ENSECAG00000023395	100064140	-1.72519	6.19863	-2.45287	0.0148451	0.27499	-3.24249
									ENSECAG00000038107	LRG1	ENSECAG00000038107	111774184	2.84916	2.26219	2.45149	0.014901	0.275462	-3.02432
									ENSECAG00000014225	BAIAP3	ENSECAG00000014225	100067554	2.87087	2.41779	2.45088	0.0149254	0.275462	-3.02348
									ENSECAG00000020905	RAB4B	ENSECAG00000020905	100064830	1.95202	5.19255	2.44955	0.0149797	0.27562	-3.17409
									ENSECAG00000013708	SLC24A4	ENSECAG00000013708	100063742	-1.67516	6.67487	-2.44919	0.014994	0.27562	-3.26867
									ENSECAG00000025131	HMGCL	ENSECAG00000025131	100057686	1.76565	9.16718	2.44797	0.0150436	0.27562	-3.23945
									ENSECAG00000023263	RNF13	ENSECAG00000023263	100058094	1.7884	4.68867	2.44797	0.0150438	0.27562	-3.23369
									ENSECAG00000012486	TNRC6C	ENSECAG00000012486	100058134	-4.13207	4.9446	-2.44717	0.0150763	0.275713	-3.05857
									ENSECAG00000013616	DSG2	ENSECAG00000013616	100066038	-6.87825	4.32145	-2.44604	0.0151225	0.275954	-3.40077
									ENSECAG00000016802	PEG3	ENSECAG00000016802	100051103	-2.64912	4.50602	-2.44498	0.0151662	0.275954	-3.05345
									ENSECAG00000016372	SPATA13	ENSECAG00000016372	100058228	-2.27748	4.51008	-2.44484	0.0151719	0.275954	-3.10605
									ENSECAG00000020871	SENP3	ENSECAG00000020871	102148314	1.70328	5.48411	2.44408	0.0152029	0.275983	-3.26777
									ENSECAG00000013635	ENSECAG00000013635	ENSECAG00000013635	100146128	1.72289	9.34542	2.44287	0.0152528	0.275983	-3.26323
									ENSECAG00000024711	PRPS2	ENSECAG00000024711	100054319	-6.76459	2.84367	-2.44279	0.015256	0.275983	-3.39664
									ENSECAG00000000125	SGMS1	ENSECAG00000000125	100062484	-6.79243	3.59615	-2.44176	0.0152987	0.276224	-3.40424
									ENSECAG00000033152	ENSECAG00000033152	ENSECAG00000033152	100059994	1.58909	6.79814	2.44114	0.0153244	0.276224	-3.32044
									ENSECAG00000018324	SLC43A2	ENSECAG00000018324	100072377	-6.79228	4.1365	-2.43972	0.0153836	0.276795	-3.40811
									ENSECAG00000006860	F5	ENSECAG00000006860	100058503	-1.6752	8.47194	-2.43766	0.0154693	0.277839	-3.29565
									ENSECAG00000014463	ABO	ENSECAG00000014463	102149124	1.69866	5.01975	2.43552	0.0155588	0.278946	-3.28593
									ENSECAG00000030595	ENSECAG00000030595	ENSECAG00000030595	100059285	1.70083	5.76047	2.43205	0.0157054	0.27951	-3.2943
									ENSECAG00000025095	DHRS11	ENSECAG00000025095	100071416	2.88397	3.51511	2.43192	0.0157109	0.27951	-3.06063
									ENSECAG00000034777	ENSECAG00000034777	ENSECAG00000034777	ENSECAG00000034777	2.17523	4.03733	2.4318	0.0157159	0.27951	-3.15303
									ENSECAG00000020949	ATP9A	ENSECAG00000020949	100052707	-2.19088	4.80216	-2.43172	0.0157194	0.27951	-3.15084
									ENSECAG00000010508	RER1	ENSECAG00000010508	100061363	2.15404	4.46235	2.43072	0.0157616	0.27951	-3.16043
									ENSECAG00000006544	MGA	ENSECAG00000006544	100056831	-3.46578	4.60535	-2.43071	0.015762	0.27951	-3.05444
									ENSECAG00000024189	LIMD1	ENSECAG00000024189	100065624	-6.73884	1.8534	-2.43017	0.0157851	0.27951	-3.41296
									ENSECAG00000024920	XPO1	ENSECAG00000024920	100051994	-2.448	5.57002	-2.42696	0.0159223	0.28107	-3.11399
									ENSECAG00000012627	MRC2	ENSECAG00000012627	100064998	-2.06646	5.70308	-2.42637	0.0159476	0.28107	-3.19021
									ENSECAG00000008652	KREMEN1	ENSECAG00000008652	100064476	-6.74273	3.37681	-2.42614	0.0159572	0.28107	-3.42047
									ENSECAG00000024946	ENSECAG00000024946	ENSECAG00000024946	100058329	1.61166	6.54129	2.42421	0.0160405	0.281737	-3.34398
									ENSECAG00000013711	DOT1L	ENSECAG00000013711	100068506	-6.85473	4.41557	-2.42396	0.0160512	0.281737	-3.42808
									ENSECAG00000023800	AK2	ENSECAG00000023800	100055706	1.82888	4.99159	2.42068	0.0161932	0.283002	-3.2697
									ENSECAG00000023918	DUOX1	ENSECAG00000023918	100070541	1.82003	4.81396	2.42025	0.016212	0.283002	-3.27216
									ENSECAG00000018509	IDH3G	ENSECAG00000018509	100057896	1.58418	7.17142	2.41914	0.0162603	0.283002	-3.36784
									ENSECAG00000018149	RNF20	ENSECAG00000018149	100054384	-1.64111	6.8226	-2.4191	0.0162622	0.283002	-3.34942
									ENSECAG00000023041	RXRB	ENSECAG00000023041	100061303	1.67239	5.63403	2.41906	0.0162642	0.283002	-3.32994
									ENSECAG00000009432	PDRG1	ENSECAG00000009432	100068515	2.03165	4.42272	2.4176	0.0163279	0.28362	-3.21683
									ENSECAG00000016667	CD55	ENSECAG00000016667	100057656	-6.75144	2.41975	-2.41541	0.0164241	0.283818	-3.43245
									ENSECAG00000023250	SLC25A10	ENSECAG00000023250	100055445	1.58391	7.11731	2.41531	0.0164286	0.283818	-3.38092
									ENSECAG00000015502	RFFL	ENSECAG00000015502	100058179	-1.84199	6.49954	-2.41477	0.0164522	0.283818	-3.27836
									ENSECAG00000019177	CCDC146	ENSECAG00000019177	100050045	2.36887	3.88718	2.41475	0.0164532	0.283818	-3.1506
									ENSECAG00000019351	CENPP	ENSECAG00000019351	100054857	2.08642	4.4134	2.41413	0.0164807	0.283818	-3.20816
									ENSECAG00000018934	PDZK1IP1	ENSECAG00000018934	100051481	2.45727	3.35556	2.41114	0.0166133	0.285613	-3.1438
									ENSECAG00000012289	ZSCAN29	ENSECAG00000012289	100056404	-2.6478	4.80763	-2.40978	0.0166736	0.286158	-3.12308
									ENSECAG00000008017	TBC1D5	ENSECAG00000008017	100052179	-6.68467	2.68995	-2.40908	0.016705	0.286208	-3.44215
									ENSECAG00000019465	PLTP	ENSECAG00000019465	100056507	1.56453	7.56006	2.40794	0.0167562	0.286597	-3.3972
									ENSECAG00000009827	CHMP5	ENSECAG00000009827	100068283	2.45177	4.52928	2.40695	0.0168004	0.286864	-3.15412
									ENSECAG00000018670	ALCAM	ENSECAG00000018670	100061848	-1.82309	6.1209	-2.40554	0.0168642	0.286912	-3.30126
									ENSECAG00000020530	RAI1	ENSECAG00000020530	100050870	-6.72305	3.24934	-2.40484	0.0168958	0.286912	-3.44782
									ENSECAG00000014126	CFAP161	ENSECAG00000014126	100067307	1.76388	5.0127	2.4045	0.016911	0.286912	-3.3226
									ENSECAG00000020252	PDIA3	ENSECAG00000020252	100056198	1.61324	8.21909	2.40436	0.0169175	0.286912	-3.38307
									ENSECAG00000007671	ATP2A2	ENSECAG00000007671	791242	-2.40519	6.02385	-2.40302	0.0169782	0.287455	-3.16708
									ENSECAG00000020933	ITPR1	ENSECAG00000020933	100052808	-2.92328	5.04948	-2.40001	0.0171149	0.289282	-3.12333
									ENSECAG00000040667	ENSECAG00000040667	ENSECAG00000040667	100070060	1.57717	6.25364	2.39934	0.0171455	0.289313	-3.40792
									ENSECAG00000021169	ANKRD6	ENSECAG00000021169	100071064	-6.65952	2.87547	-2.39827	0.0171946	0.28954	-3.45628
									ENSECAG00000004355	MAGEH1	ENSECAG00000004355	100050717	2.07614	3.78552	2.39637	0.0172822	0.28954	-3.24768
									ENSECAG00000006090	PWP2	ENSECAG00000006090	102149423	1.63939	5.67598	2.39622	0.0172888	0.28954	-3.38885
									ENSECAG00000008468	COASY	ENSECAG00000008468	100066023	1.7561	5.59682	2.3958	0.0173083	0.28954	-3.34343
									ENSECAG00000001832	ENSECAG00000001832	ENSECAG00000001832	ENSECAG00000001832	2.76692	3.08129	2.39535	0.0173294	0.28954	-3.14117
									ENSECAG00000019565	DLX5	ENSECAG00000019565	100052263	1.578	7.55832	2.39499	0.017346	0.28954	-3.41787
									ENSECAG00000014951	ENSECAG00000014951	ENSECAG00000014951	100147151	-1.61105	9.23013	-2.39467	0.0173608	0.28954	-3.40398
									ENSECAG00000011624	ENSECAG00000011624	ENSECAG00000011624	100066059	1.60808	5.98419	2.39397	0.0173933	0.289599	-3.40424
									ENSECAG00000014503	MMADHC	ENSECAG00000014503	100050023	1.83687	4.42292	2.39196	0.0174866	0.29067	-3.32608
									ENSECAG00000010356	FAM78A	ENSECAG00000010356	100066755	3.65578	2.01281	2.39058	0.0175506	0.291088	-3.13868
									ENSECAG00000013180	LRP5	ENSECAG00000013180	100147353	-1.58512	7.49407	-2.39018	0.0175697	0.291088	-3.4278
									ENSECAG00000007086	ENSECAG00000007086	ENSECAG00000007086	100070352	1.83336	4.65396	2.3882	0.0176623	0.292141	-3.33161
									ENSECAG00000012659	PRKAG2	ENSECAG00000012659	100034098	-2.14194	5.63068	-2.38723	0.0177078	0.292412	-3.25327
									ENSECAG00000013195	ASPG	ENSECAG00000013195	100060775	-1.61742	6.80123	-2.38632	0.017751	0.292494	-3.41813
									ENSECAG00000018527	ASH1L	ENSECAG00000018527	100057386	-1.87885	5.62481	-2.38538	0.017795	0.292494	-3.32405
									ENSECAG00000014723	LPP	ENSECAG00000014723	100059679	-6.61587	2.67539	-2.38477	0.017824	0.292494	-3.47165
									ENSECAG00000015926	RWDD2B	ENSECAG00000015926	100065582	3.63403	1.64968	2.38438	0.0178425	0.292494	-3.1496
									ENSECAG00000030035	ENSECAG00000030035	ENSECAG00000030035	ENSECAG00000030035	4.40648	0.678033	2.38404	0.0178585	0.292494	-3.20074
									ENSECAG00000015242	ENSECAG00000015242	ENSECAG00000015242	100052730	1.6212	8.57327	2.37874	0.0181117	0.296159	-3.43007
									ENSECAG00000018830	DYNLRB2	ENSECAG00000018830	100629658	2.10065	4.46364	2.37786	0.0181541	0.296369	-3.27525
									ENSECAG00000001580	SLC35E2B	ENSECAG00000001580	100065083	-6.62819	2.47935	-2.37701	0.0181951	0.296446	-3.48135
									ENSECAG00000019952	TRIO	ENSECAG00000019952	100070270	-1.9284	5.38695	-2.37654	0.0182179	0.296446	-3.32658
									ENSECAG00000019590	NINL	ENSECAG00000019590	100057245	-1.97171	5.93662	-2.37238	0.0184192	0.297847	-3.32473
									ENSECAG00000015688	NEK11	ENSECAG00000015688	100064611	2.8311	3.36908	2.37179	0.018448	0.297847	-3.18206
									ENSECAG00000010224	MACROH2A1	ENSECAG00000010224	100062747	1.54612	6.16424	2.37153	0.0184607	0.297847	-3.47601
									ENSECAG00000021413	ADGRG1	ENSECAG00000021413	100062615	-2.25976	6.25055	-2.37144	0.0184653	0.297847	-3.25452
									ENSECAG00000024834	KCMF1	ENSECAG00000024834	100067474	1.8432	4.63314	2.37139	0.0184679	0.297847	-3.36174
									ENSECAG00000008519	WBP1	ENSECAG00000008519	100630257	1.55833	7.75091	2.3711	0.0184819	0.297847	-3.475
									ENSECAG00000029378	H4C2	ENSECAG00000029378	102148494	-6.55108	2.36121	-2.36904	0.018583	0.298996	-3.49064
									ENSECAG00000014528	KIF3B	ENSECAG00000014528	106780851	-6.5822	3.32845	-2.36776	0.0186458	0.299526	-3.49478
									ENSECAG00000038682	MYL12A	ENSECAG00000038682	100062440	1.56969	8.02631	2.36546	0.0187596	0.300873	-3.47589
									ENSECAG00000043054	ENSECAG00000043054	ENSECAG00000043054	ENSECAG00000043054	4.17151	1.72944	2.36441	0.0188117	0.301227	-3.21288
									ENSECAG00000027712	ENSECAG00000027712	ENSECAG00000027712	100070185	2.55593	3.44878	2.36328	0.0188677	0.301644	-3.22447
									ENSECAG00000032438	PTPRS	ENSECAG00000032438	102149682	-1.73613	5.99001	-2.3621	0.0189266	0.302044	-3.4151
									ENSECAG00000009051	ABHD8	ENSECAG00000009051	100070083	2.06231	4.44927	2.36091	0.0189861	0.302044	-3.31993
									ENSECAG00000021405	AATK	ENSECAG00000021405	100056201	-6.62508	3.57494	-2.36069	0.0189971	0.302044	-3.50449
									ENSECAG00000014603	SPPL2B	ENSECAG00000014603	100060546	1.57381	6.42161	2.36037	0.0190131	0.302044	-3.48494
									ENSECAG00000008287	SLC39A14	ENSECAG00000008287	ENSECAG00000008287	-2.86009	4.47408	-2.35916	0.0190739	0.302531	-3.20413
									ENSECAG00000012064	CP	ENSECAG00000012064	100058573	1.63253	5.07423	2.3539	0.0193397	0.304095	-3.47082
									ENSECAG00000038391	ENSECAG00000038391	ENSECAG00000038391	ENSECAG00000038391	1.76628	5.62712	2.3533	0.0193702	0.304095	-3.42216
									ENSECAG00000023761	CEP164	ENSECAG00000023761	100062791	-6.58046	4.30629	-2.35253	0.0194099	0.304095	-3.51767
									ENSECAG00000020584	PEMT	ENSECAG00000020584	100050945	2.00892	4.91075	2.35236	0.0194181	0.304095	-3.35651
									ENSECAG00000017319	HMOX2	ENSECAG00000017319	100066114	1.55217	6.45902	2.35228	0.0194224	0.304095	-3.50993
									ENSECAG00000009074	AUTS2	ENSECAG00000009074	100062562	-3.96706	4.77622	-2.35213	0.01943	0.304095	-3.22723
									ENSECAG00000025068	SLC12A6	ENSECAG00000025068	100058046	-6.59798	3.5159	-2.35202	0.0194356	0.304095	-3.51882
									ENSECAG00000000031	CAMK2G	ENSECAG00000000031	100064138	2.28852	3.29829	2.35148	0.0194632	0.304095	-3.28789
									ENSECAG00000009485	GPT2	ENSECAG00000009485	100056741	-6.53668	3.46482	-2.35079	0.0194987	0.304095	-3.51679
									ENSECAG00000016154	LAYN	ENSECAG00000016154	100061887	2.30088	4.08844	2.3503	0.0195237	0.304095	-3.28755
									ENSECAG00000001385	ZBED4	ENSECAG00000001385	100054656	-6.53492	3.17842	-2.3496	0.01956	0.304095	-3.51784
									ENSECAG00000039069	ENSECAG00000039069	ENSECAG00000039069	111775634	1.54823	6.40663	2.34943	0.0195684	0.304095	-3.51805
									ENSECAG00000006019	RILPL2	ENSECAG00000006019	100060900	1.96774	4.69814	2.34923	0.0195789	0.304095	-3.3654
									ENSECAG00000017213	TULP4	ENSECAG00000017213	100059618	-6.5318	2.75919	-2.34801	0.0196416	0.304095	-3.51685
									ENSECAG00000009659	UBA3	ENSECAG00000009659	100053395	2.22529	3.87118	2.3479	0.0196473	0.304095	-3.30588
									ENSECAG00000010158	PHLDB3	ENSECAG00000010158	100070137	3.54485	3.37264	2.34771	0.0196572	0.304095	-3.21579
									ENSECAG00000017361	NDST1	ENSECAG00000017361	100060315	-2.94419	4.96007	-2.3468	0.0197041	0.304353	-3.2234
									ENSECAG00000017830	TBC1D9B	ENSECAG00000017830	100067181	-1.91547	6.56808	-2.34509	0.019793	0.305256	-3.38893
									ENSECAG00000017891	FSTL1	ENSECAG00000017891	100070833	-2.15933	5.29963	-2.34404	0.0198474	0.305586	-3.3273
									ENSECAG00000006337	RAB11FIP4	ENSECAG00000006337	100058609	-6.57271	4.58402	-2.3435	0.0198753	0.305586	-3.52699
									ENSECAG00000007024	ABHD6	ENSECAG00000007024	100057821	2.51317	3.34936	2.34176	0.0199664	0.306518	-3.2713
									ENSECAG00000018169	RREB1	ENSECAG00000018169	100050903	-5.01404	4.37314	-2.33986	0.0200663	0.307581	-3.34669
									ENSECAG00000016486	ARRDC2	ENSECAG00000016486	100070547	1.52917	6.33882	2.33856	0.0201345	0.307595	-3.54862
									ENSECAG00000035018	MISP3	ENSECAG00000035018	111774275	2.07151	3.70717	2.3381	0.0201589	0.307595	-3.35882
									ENSECAG00000021771	ANKFY1	ENSECAG00000021771	100072709	-6.45519	2.75801	-2.337	0.0202168	0.307595	-3.52835
									ENSECAG00000011243	NCOA6	ENSECAG00000011243	100054476	-2.39233	5.50354	-2.3367	0.0202329	0.307595	-3.29709
									ENSECAG00000007757	DNAJC15	ENSECAG00000007757	100051263	1.95029	4.26476	2.336	0.0202697	0.307595	-3.39665
									ENSECAG00000013170	JADE2	ENSECAG00000013170	100062894	-2.3512	4.26893	-2.33511	0.020317	0.307595	-3.30688
									ENSECAG00000000965	ATG2B	ENSECAG00000000965	100054652	-2.00068	5.71955	-2.33486	0.0203303	0.307595	-3.38546
									ENSECAG00000016852	CPT1A	ENSECAG00000016852	100009716	-1.70103	5.91839	-2.33342	0.0204071	0.307595	-3.4826
									ENSECAG00000000634	SMPDL3B	ENSECAG00000000634	100070816	-1.73432	6.54855	-2.333	0.0204295	0.307595	-3.47218
									ENSECAG00000013925	KAT2B	ENSECAG00000013925	100061976	-6.48261	3.5421	-2.33299	0.02043	0.307595	-3.53844
									ENSECAG00000021369	PUM1	ENSECAG00000021369	100070514	-3.49153	4.92909	-2.33291	0.0204342	0.307595	-3.24214
									ENSECAG00000000901	LUZP1	ENSECAG00000000901	102151099	-6.47692	3.36464	-2.3329	0.0204348	0.307595	-3.53834
									ENSECAG00000011693	MRPL34	ENSECAG00000011693	100630373	-2.08413	5.51769	-2.33205	0.02048	0.307812	-3.37076
									ENSECAG00000003539	GATB	ENSECAG00000003539	100062330	2.61877	3.39484	2.33141	0.0205146	0.307872	-3.27668
									ENSECAG00000025013	R3HCC1	ENSECAG00000025013	100057997	1.51784	6.63018	2.33083	0.0205456	0.307877	-3.56525
									ENSECAG00000032728	HBA	ENSECAG00000032728	100036557	2.58624	3.21071	2.32989	0.0205959	0.308172	-3.2865
									ENSECAG00000006321	GOLPH3	ENSECAG00000006321	100068637	-1.61009	6.37643	-2.32838	0.0206772	0.308542	-3.53117
									ENSECAG00000021234	NET1	ENSECAG00000021234	100070450	-1.67837	6.08353	-2.32829	0.0206822	0.308542	-3.50262
									ENSECAG00000014847	NUPR1	ENSECAG00000014847	100064252	1.52683	6.74118	2.32764	0.0207174	0.308609	-3.57037
									ENSECAG00000013739	DLGAP1	ENSECAG00000013739	100051510	-2.3973	5.24593	-2.3266	0.0207734	0.308977	-3.3155
									ENSECAG00000034144	ATP6V1F	ENSECAG00000034144	102148469	1.54081	6.67048	2.32605	0.0208036	0.308977	-3.57355
									ENSECAG00000010963	SERPING1	ENSECAG00000010963	100066476	1.52474	6.86069	2.32455	0.0208851	0.309617	-3.5773
									ENSECAG00000022645	CUX1	ENSECAG00000022645	100060510	-1.88226	6.40909	-2.3236	0.0209366	0.309617	-3.4388
									ENSECAG00000022559	FIBP	ENSECAG00000022559	100051868	1.51862	6.63418	2.32355	0.0209393	0.309617	-3.58069
									ENSECAG00000019248	GTF3C4	ENSECAG00000019248	100069446	-6.4315	2.10651	-2.32229	0.0210083	0.310182	-3.54921
									ENSECAG00000013375	ABHD16A	ENSECAG00000013375	100058736	1.51085	6.63896	2.32111	0.0210731	0.310422	-3.58713
									ENSECAG00000013667	CREB1	ENSECAG00000013667	100066388	-6.44764	2.97465	-2.32073	0.0210936	0.310422	-3.55318
									ENSECAG00000012221	RPS6KB2	ENSECAG00000012221	100053005	1.50358	7.15057	2.32002	0.0211329	0.310422	-3.59479
									ENSECAG00000003601	PSMC1	ENSECAG00000003601	100062573	1.59879	6.02963	2.31974	0.0211482	0.310422	-3.55524
									ENSECAG00000017780	TRPM7	ENSECAG00000017780	102149157	-6.4345	3.30497	-2.31852	0.0212156	0.310955	-3.55492
									ENSECAG00000003761	ZNF516	ENSECAG00000003761	100062761	-5.57801	4.76868	-2.31644	0.0213303	0.31185	-3.4525
									ENSECAG00000022404	TRPV6	ENSECAG00000022404	100055509	1.58169	8.548	2.31525	0.0213967	0.31185	-3.56785
									ENSECAG00000010814	ENSECAG00000010814	ENSECAG00000010814	100052168	2.52845	3.34009	2.31436	0.021446	0.31185	-3.3219
									ENSECAG00000020633	CCT3	ENSECAG00000020633	100057839	1.51219	6.84331	2.31435	0.0214468	0.31185	-3.60349
									ENSECAG00000019008	SHROOM3	ENSECAG00000019008	100058370	-1.88057	5.64472	-2.3135	0.021494	0.31185	-3.45873
									ENSECAG00000006419	C2CD2	ENSECAG00000006419	100058281	-3.28868	4.33604	-2.31305	0.0215191	0.31185	-3.27695
									ENSECAG00000016996	GCN1	ENSECAG00000016996	100053866	-1.62758	6.41429	-2.31292	0.0215264	0.31185	-3.55163
									ENSECAG00000018705	TMEM210	ENSECAG00000018705	102148480	-6.48044	3.67086	-2.31269	0.0215397	0.31185	-3.56552
									ENSECAG00000022208	SHANK2	ENSECAG00000022208	100061705	-4.15811	3.76758	-2.31239	0.0215562	0.31185	-3.31365
									ENSECAG00000022437	PSMA6	ENSECAG00000022437	100050805	1.76783	4.69118	2.31174	0.0215926	0.311928	-3.50064
									ENSECAG00000012083	ATP2A3	ENSECAG00000012083	100072684	-1.57593	8.59775	-2.31024	0.021677	0.312352	-3.58028
									ENSECAG00000020309	RABGGTB	ENSECAG00000020309	100067295	2.14767	4.09145	2.31011	0.0216842	0.312352	-3.39562
									ENSECAG00000000242	AP2M1	ENSECAG00000000242	100058961	1.49692	7.49162	2.30858	0.0217701	0.312711	-3.61742
									ENSECAG00000024811	TSC22D2	ENSECAG00000024811	100057563	-6.36289	2.37504	-2.30776	0.0218169	0.312711	-3.56278
									ENSECAG00000008522	TAF6	ENSECAG00000008522	100067303	1.52593	6.43958	2.30723	0.0218467	0.312711	-3.6098
									ENSECAG00000001072	TYMP	ENSECAG00000001072	100146854	3.44416	2.82338	2.3071	0.021854	0.312711	-3.2887
									ENSECAG00000007248	SMPD4	ENSECAG00000007248	100052086	-6.43612	4.3406	-2.30691	0.0218649	0.312711	-3.57243
									ENSECAG00000016862	SLC25A33	ENSECAG00000016862	100057608	2.1744	4.07774	2.30579	0.0219282	0.313171	-3.39564
									ENSECAG00000003934	ENSECAG00000003934	ENSECAG00000003934	100058519	1.63294	5.27161	2.30425	0.0220162	0.313981	-3.56412
									ENSECAG00000020726	FH	ENSECAG00000020726	100060381	1.54229	6.3014	2.30329	0.0220706	0.31431	-3.60509
									ENSECAG00000017858	ATP5PF	ENSECAG00000017858	100066379	1.79323	4.99404	2.30166	0.0221641	0.314808	-3.50803
									ENSECAG00000019715	POLR3H	ENSECAG00000019715	100055847	1.93919	4.73333	2.30107	0.0221978	0.314808	-3.46374
									ENSECAG00000000352	IKBKE	ENSECAG00000000352	100055384	2.20551	3.72841	2.30053	0.0222292	0.314808	-3.39819
									ENSECAG00000018507	CDH5	ENSECAG00000018507	100065253	-6.40652	1.98643	-2.3005	0.022231	0.314808	-3.57303
									ENSECAG00000010832	CAPSL	ENSECAG00000010832	100053745	2.00796	3.94473	2.29959	0.0222832	0.315103	-3.44678
									ENSECAG00000007795	NRBP1	ENSECAG00000007795	100055145	1.5223	6.04017	2.298	0.022375	0.315956	-3.6289
									ENSECAG00000008679	ACSL1	ENSECAG00000008679	100057925	-6.3815	3.22383	-2.29685	0.0224413	0.316447	-3.58177
									ENSECAG00000017251	PARK7	ENSECAG00000017251	100052123	1.49424	7.29229	2.29541	0.0225248	0.317152	-3.64283
									ENSECAG00000024165	ABHD11	ENSECAG00000024165	100061925	1.58351	5.53898	2.2949	0.0225544	0.317152	-3.60453
									ENSECAG00000012755	TSPAN4	ENSECAG00000012755	100055228	1.89077	4.57245	2.2932	0.022654	0.317705	-3.49335
									ENSECAG00000010613	KLF4	ENSECAG00000010613	100054047	-1.70444	6.37348	-2.29314	0.0226571	0.317705	-3.57956
									ENSECAG00000024076	PRMT1	ENSECAG00000024076	100052097	1.48287	7.00127	2.29156	0.0227501	0.318565	-3.65566
									ENSECAG00000022992	ENSECAG00000022992	ENSECAG00000022992	100057859	3.94607	1.87213	2.29011	0.0228352	0.319311	-3.33877
									ENSECAG00000013662	DNAI2	ENSECAG00000013662	100060918	1.7508	4.75175	2.28894	0.0229041	0.319728	-3.54641
									ENSECAG00000007412	RAMP2	ENSECAG00000007412	100630685	2.38051	4.76606	2.28852	0.0229287	0.319728	-3.38811
									ENSECAG00000030271	MSRB1	ENSECAG00000030271	100068001	1.5515	6.13007	2.28577	0.0230919	0.321557	-3.63491
									ENSECAG00000007240	CYLD	ENSECAG00000007240	100050308	-6.38698	3.67646	-2.28507	0.0231333	0.321688	-3.59936
									ENSECAG00000038363	MRPL43	ENSECAG00000038363	102148910	2.07359	4.40188	2.28362	0.0232201	0.322448	-3.45984
									ENSECAG00000020855	MYO18A	ENSECAG00000020855	100059638	-1.88223	5.57886	-2.28303	0.0232553	0.322491	-3.51527
									ENSECAG00000020504	THADA	ENSECAG00000020504	100069170	-6.33393	3.22437	-2.28097	0.023379	0.322575	-3.59952
									ENSECAG00000017201	SUN1	ENSECAG00000017201	100054172	-1.84239	5.78692	-2.28042	0.023412	0.322575	-3.5398
									ENSECAG00000024023	CALCOCO1	ENSECAG00000024023	100064155	1.52615	5.36818	2.28037	0.0234146	0.322575	-3.65572
									ENSECAG00000010665	GEMIN8	ENSECAG00000010665	100055359	1.76266	4.90114	2.27996	0.0234394	0.322575	-3.56123
									ENSECAG00000018353	ZBTB4	ENSECAG00000018353	100072993	-4.11126	4.96489	-2.27985	0.023446	0.322575	-3.36801
									ENSECAG00000006749	ATP13A3	ENSECAG00000006749	100069072	-6.2874	2.45922	-2.27942	0.023472	0.322575	-3.59762
									ENSECAG00000006288	SIK1	ENSECAG00000006288	100057456	-1.77983	6.33554	-2.27918	0.0234863	0.322575	-3.57246
									ENSECAG00000042350	ENSECAG00000042350	ENSECAG00000042350	106781090	2.43496	2.73094	2.27844	0.023531	0.322748	-3.39932
									ENSECAG00000018836	FAM3D	ENSECAG00000018836	100050284	2.28876	3.79293	2.27723	0.0236043	0.323163	-3.42489
									ENSECAG00000024403	DPYSL5	ENSECAG00000024403	100071300	1.51031	8.13515	2.27679	0.0236312	0.323163	-3.67348
									ENSECAG00000018887	PSMB8	ENSECAG00000018887	100052481	1.50911	6.47711	2.27635	0.0236579	0.323163	-3.67782
									ENSECAG00000017514	RPL6	ENSECAG00000017514	100051509	1.66376	10.2017	2.27509	0.023734	0.323412	-3.60693
									ENSECAG00000010813	DNMBP	ENSECAG00000010813	100060622	-2.28984	5.65698	-2.27499	0.0237405	0.323412	-3.42922
									ENSECAG00000003311	KCNT1	ENSECAG00000003311	100068421	-6.32041	1.77652	-2.27375	0.0238161	0.323761	-3.60812
									ENSECAG00000023667	ARID5A	ENSECAG00000023667	100062248	1.74975	4.82707	2.27285	0.023871	0.323761	-3.57754
									ENSECAG00000022080	LAMTOR1	ENSECAG00000022080	100066106	1.47551	7.40735	2.27276	0.0238767	0.323761	-3.69475
									ENSECAG00000022851	ENSECAG00000022851	ENSECAG00000022851	100070948	-3.59679	5.27852	-2.27246	0.0238951	0.323761	-3.35501
									ENSECAG00000008016	GLI2	ENSECAG00000008016	100067420	-6.40668	2.61743	-2.27136	0.0239625	0.324026	-3.61037
									ENSECAG00000004925	YWHAQ	ENSECAG00000004925	100057123	1.71206	5.01289	2.27108	0.0239792	0.324026	-3.60305
									ENSECAG00000021364	ST3GAL1	ENSECAG00000021364	100069007	-1.98156	4.71652	-2.26938	0.0240839	0.325004	-3.50955
									ENSECAG00000032143	MRPS2	ENSECAG00000032143	111770632	1.47409	7.32726	2.26686	0.0242401	0.326475	-3.70601
									ENSECAG00000019381	MEGF8	ENSECAG00000019381	100146203	-4.09154	4.43966	-2.26657	0.024258	0.326475	-3.38952
									ENSECAG00000021330	HMGCR	ENSECAG00000021330	100065577	1.60254	5.27744	2.26331	0.024461	0.328766	-3.65297
									ENSECAG00000035932	NR2F6	ENSECAG00000035932	100070036	1.55272	5.72809	2.262	0.0245428	0.329425	-3.67928
									ENSECAG00000013681	GRHL2	ENSECAG00000013681	100056140	-6.29396	3.73892	-2.26062	0.0246297	0.32952	-3.62506
									ENSECAG00000035691	ENSECAG00000035691	ENSECAG00000035691	111774161	-6.29866	4.34502	-2.26046	0.0246399	0.32952	-3.62774
									ENSECAG00000021269	ETS2	ENSECAG00000021269	100059969	-1.90607	5.639	-2.2603	0.0246501	0.32952	-3.54706
									ENSECAG00000000817	NAP1L4	ENSECAG00000000817	100060043	1.89772	4.12214	2.25932	0.0247117	0.32952	-3.55191
									ENSECAG00000009514	VAMP8	ENSECAG00000009514	100053197	1.51527	6.5534	2.25915	0.0247222	0.32952	-3.71069
									ENSECAG00000017868	PPT2	ENSECAG00000017868	100051483	1.56903	5.34463	2.25876	0.0247468	0.32952	-3.67456
									ENSECAG00000023318	GNS	ENSECAG00000023318	100034131	-1.84889	6.11766	-2.25541	0.0249591	0.331643	-3.57437
									ENSECAG00000022103	SBF1	ENSECAG00000022103	100056491	-1.56771	6.93832	-2.2552	0.0249723	0.331643	-3.68317
									ENSECAG00000014848	EXOC7	ENSECAG00000014848	100059108	1.48113	7.61439	2.252	0.0251769	0.333073	-3.72768
									ENSECAG00000033054	ENSECAG00000033054	ENSECAG00000033054	102149239	-6.25576	2.45935	-2.25197	0.0251791	0.333073	-3.63203
									ENSECAG00000006788	PCSK5	ENSECAG00000006788	100063740	-6.26862	3.38681	-2.25173	0.0251943	0.333073	-3.63539
									ENSECAG00000016458	FGD5	ENSECAG00000016458	100055962	-6.33107	1.92731	-2.25066	0.0252632	0.333073	-3.64439
									ENSECAG00000000007	TMEM70	ENSECAG00000000007	100146309	1.91735	4.09274	2.2506	0.0252666	0.333073	-3.56231
									ENSECAG00000015849	FLNB	ENSECAG00000015849	100057963	-1.50435	6.91196	-2.25041	0.025279	0.333073	-3.72003
									ENSECAG00000013728	MFSD2A	ENSECAG00000013728	100068365	1.74098	5.41477	2.24986	0.0253141	0.333098	-3.62433
									ENSECAG00000000479	SETD3	ENSECAG00000000479	100049970	1.67626	4.71038	2.24793	0.0254387	0.333579	-3.64978
									ENSECAG00000002379	RFX7	ENSECAG00000002379	100054682	-6.24602	2.79068	-2.2479	0.0254409	0.333579	-3.64
									ENSECAG00000009993	UBQLN4	ENSECAG00000009993	100063909	-2.54403	4.95976	-2.24772	0.0254524	0.333579	-3.43914
									ENSECAG00000011764	UBE4A	ENSECAG00000011764	100062986	-6.23385	3.11043	-2.2469	0.0255056	0.333579	-3.64025
									ENSECAG00000011973	SLIT1	ENSECAG00000011973	102147611	-1.76803	6.22883	-2.24673	0.0255168	0.333579	-3.62898
									ENSECAG00000021891	LAS1L	ENSECAG00000021891	100065673	1.50317	6.57765	2.24441	0.0256676	0.334711	-3.73216
									ENSECAG00000036289	ENSECAG00000036289	ENSECAG00000036289	ENSECAG00000036289	3.31854	3.04128	2.24399	0.0256946	0.334711	-3.40143
									ENSECAG00000022961	ENSECAG00000022961	ENSECAG00000022961	100054254	-6.27538	3.19984	-2.24329	0.0257402	0.334711	-3.6469
									ENSECAG00000019178	ERH	ENSECAG00000019178	100629806	1.87664	4.31409	2.24316	0.025749	0.334711	-3.58738
									ENSECAG00000006549	SETD1B	ENSECAG00000006549	100146430	-3.55196	4.38584	-2.24284	0.0257701	0.334711	-3.40588
									ENSECAG00000042743	ENSECAG00000042743	ENSECAG00000042743	ENSECAG00000042743	-6.21664	2.74009	-2.24166	0.0258472	0.335247	-3.64505
									ENSECAG00000014814	COMMD4	ENSECAG00000014814	100061677	1.59651	5.80967	2.24119	0.0258781	0.335247	-3.69542
									ENSECAG00000011924	CCDC25	ENSECAG00000011924	100060683	3.52306	2.2675	2.23847	0.0260572	0.336454	-3.41251
									ENSECAG00000013011	FAT1	ENSECAG00000013011	100050525	-1.90701	5.155	-2.2374	0.0261278	0.336454	-3.58823
									ENSECAG00000021578	SLC39A2	ENSECAG00000021578	100072701	-2.1328	5.91088	-2.23692	0.0261598	0.336454	-3.52946
									ENSECAG00000036306	ENSECAG00000036306	ENSECAG00000036306	111771996	-1.95895	5.82051	-2.23679	0.0261685	0.336454	-3.57848
									ENSECAG00000011762	BTNL9	ENSECAG00000011762	100066286	-4.84257	4.35823	-2.23625	0.0262042	0.336454	-3.4999
									ENSECAG00000019087	CTSK	ENSECAG00000019087	100054991	2.26616	3.52427	2.23594	0.0262247	0.336454	-3.50409
									ENSECAG00000000722	BTBD3	ENSECAG00000000722	100063893	-6.30295	2.02193	-2.23506	0.0262835	0.336454	-3.66507
									ENSECAG00000007001	ZSWIM8	ENSECAG00000007001	100064078	-1.49865	8.06271	-2.2346	0.026314	0.336454	-3.75166
									ENSECAG00000020150	EVA1B	ENSECAG00000020150	100069279	2.75963	3.23455	2.23449	0.0263213	0.336454	-3.44213
									ENSECAG00000013562	ZNF706	ENSECAG00000013562	100629307	1.92733	4.53616	2.2343	0.0263339	0.336454	-3.58792
									ENSECAG00000015595	E2F4	ENSECAG00000015595	100053119	1.59355	5.72077	2.23365	0.0263769	0.336454	-3.71086
									ENSECAG00000013742	MAEA	ENSECAG00000013742	100052280	1.5564	5.2182	2.23343	0.0263916	0.336454	-3.72524
									ENSECAG00000022334	DCTN2	ENSECAG00000022334	100050464	1.49334	6.20334	2.2332	0.0264069	0.336454	-3.75539
									ENSECAG00000012786	STOX2	ENSECAG00000012786	100051063	-6.18117	2.18128	-2.23189	0.0264948	0.337146	-3.65656
									ENSECAG00000019652	GLO1	ENSECAG00000019652	100065189	2.21663	3.33183	2.23086	0.026564	0.337424	-3.52591
									ENSECAG00000008976	EFCAB14	ENSECAG00000008976	100051622	-6.18647	3.30628	-2.23056	0.0265839	0.337424	-3.65949
									ENSECAG00000022448	INHBA	ENSECAG00000022448	100034076	-1.49103	8.76589	-2.23004	0.0266189	0.337442	-3.76541
									ENSECAG00000021086	ENSECAG00000021086	ENSECAG00000021086	100053419	-1.48906	7.46162	-2.22865	0.0267128	0.337699	-3.7675
									ENSECAG00000009328	LRIG1	ENSECAG00000009328	100064196	-1.58691	6.37543	-2.22848	0.0267242	0.337699	-3.72084
									ENSECAG00000019557	LDLR	ENSECAG00000019557	100057389	-6.27647	3.07595	-2.22741	0.0267963	0.337699	-3.66236
									ENSECAG00000008638	RERE	ENSECAG00000008638	100051942	-3.33915	4.98535	-2.22735	0.0268003	0.337699	-3.43061
									ENSECAG00000008692	MAPKBP1	ENSECAG00000008692	100071073	-6.22953	3.70679	-2.22705	0.0268208	0.337699	-3.66581
									ENSECAG00000015461	CACNA1G	ENSECAG00000015461	100070000	-6.22363	3.28774	-2.22675	0.026841	0.337699	-3.66495
									ENSECAG00000005331	ISOC1	ENSECAG00000005331	100073012	2.17155	3.7321	2.22615	0.0268816	0.337787	-3.54141
									ENSECAG00000015834	DMD	ENSECAG00000015834	100051515	-6.16916	2.41116	-2.22513	0.0269511	0.337913	-3.6656
									ENSECAG00000007543	LRRC46	ENSECAG00000007543	100069167	1.64892	5.62366	2.22501	0.026959	0.337913	-3.70288
									ENSECAG00000020091	CCT6A	ENSECAG00000020091	100061372	1.4825	6.03532	2.22395	0.0270314	0.33798	-3.77704
									ENSECAG00000008809	OAS3	ENSECAG00000008809	791225	1.67491	4.85038	2.22375	0.0270454	0.33798	-3.69473
									ENSECAG00000014087	CRYBG3	ENSECAG00000014087	100072549	-6.19921	2.48192	-2.22212	0.0271565	0.33798	-3.67301
									ENSECAG00000010781	RNF169	ENSECAG00000010781	100064984	-6.19691	3.27977	-2.22209	0.0271585	0.33798	-3.6716
									ENSECAG00000009778	THAP3	ENSECAG00000009778	100059082	2.26743	3.674	2.22181	0.0271778	0.33798	-3.52786
									ENSECAG00000020261	BRD1	ENSECAG00000020261	100050039	-1.76586	5.31355	-2.22113	0.0272245	0.33798	-3.66299
									ENSECAG00000012235	BAZ2B	ENSECAG00000012235	100051120	-1.96225	6.17735	-2.2209	0.0272403	0.33798	-3.60106
									ENSECAG00000013510	ENSECAG00000013510	ENSECAG00000013510	ENSECAG00000013510	3.70869	2.37549	2.2202	0.0272881	0.33798	-3.44939
									ENSECAG00000022822	PDK2	ENSECAG00000022822	100147514	1.97425	4.10836	2.21988	0.0273101	0.33798	-3.60032
									ENSECAG00000020957	LCN2	ENSECAG00000020957	100070310	1.45193	6.62485	2.21986	0.0273117	0.33798	-3.80153
									ENSECAG00000010844	MGAT4B	ENSECAG00000010844	100067257	1.45622	6.79108	2.21945	0.02734	0.33798	-3.79865
									ENSECAG00000013594	RXFP1	ENSECAG00000013594	100069240	-6.18155	2.73784	-2.21904	0.0273683	0.33798	-3.67383
									ENSECAG00000024349	MBNL1	ENSECAG00000024349	100050018	-6.1823	2.67829	-2.21785	0.02745	0.338573	-3.67358
									ENSECAG00000013998	SQLE	ENSECAG00000013998	100067615	1.83028	3.93258	2.21727	0.0274899	0.338649	-3.64844
									ENSECAG00000013283	DLG5	ENSECAG00000013283	100072996	-1.57703	6.49351	-2.21678	0.027524	0.338653	-3.74598
									ENSECAG00000033482	MAF	ENSECAG00000033482	100146831	-6.1798	3.30547	-2.21571	0.0275982	0.338845	-3.67628
									ENSECAG00000008445	MPDZ	ENSECAG00000008445	100052067	-3.33833	4.33897	-2.2147	0.0276688	0.338845	-3.45264
									ENSECAG00000015080	SLC2A11	ENSECAG00000015080	100050466	1.79964	4.55953	2.21404	0.0277142	0.338845	-3.6636
									ENSECAG00000000419	ENSECAG00000000419	ENSECAG00000000419	ENSECAG00000000419	3.27369	2.2325	2.21329	0.027767	0.338845	-3.45538
									ENSECAG00000009968	SH3PXD2B	ENSECAG00000009968	100069899	-3.0226	3.83297	-2.21297	0.0277894	0.338845	-3.46191
									ENSECAG00000020387	MRPS18C	ENSECAG00000020387	100629889	3.42733	3.03348	2.21213	0.0278481	0.338845	-3.45733
									ENSECAG00000006991	PECAM1	ENSECAG00000006991	100064309	-1.52466	6.50808	-2.21209	0.0278507	0.338845	-3.77857
									ENSECAG00000006454	ZRSR2	ENSECAG00000006454	100056195	1.5923	5.65517	2.21198	0.0278583	0.338845	-3.74825
									ENSECAG00000008937	CAMKK1	ENSECAG00000008937	100060657	-6.12564	2.63129	-2.21169	0.0278787	0.338845	-3.68018
									ENSECAG00000006377	SEC16A	ENSECAG00000006377	100068746	-1.45778	8.38107	-2.21152	0.0278903	0.338845	-3.81155
									ENSECAG00000015387	MYLK	ENSECAG00000015387	100070489	-2.15662	5.02305	-2.21123	0.0279108	0.338845	-3.56964
									ENSECAG00000019810	KIF2A	ENSECAG00000019810	100050982	2.26843	3.22908	2.21022	0.0279817	0.339174	-3.5483
									ENSECAG00000012505	ENSECAG00000012505	ENSECAG00000012505	100050410	-6.23243	3.42643	-2.20988	0.0280055	0.339174	-3.68909
									ENSECAG00000024179	EBNA1BP2	ENSECAG00000024179	100066676	1.71738	5.02037	2.20854	0.0281001	0.33991	-3.70518
									ENSECAG00000025164	ZNF18	ENSECAG00000025164	100073093	-6.13859	2.02755	-2.20744	0.0281779	0.340347	-3.68692
									ENSECAG00000016556	LRP12	ENSECAG00000016556	100062962	2.72094	2.33551	2.20619	0.0282658	0.340347	-3.49333
									ENSECAG00000025129	NDRG1	ENSECAG00000025129	100068997	-6.1181	3.29168	-2.20602	0.028278	0.340347	-3.6863
									ENSECAG00000008472	ZNF821	ENSECAG00000008472	100054387	2.53735	4.51416	2.20594	0.028284	0.340347	-3.5151
									ENSECAG00000012511	RANBP10	ENSECAG00000012511	100066243	-6.11111	3.01516	-2.20553	0.0283128	0.340347	-3.68755
									ENSECAG00000014365	DPH6	ENSECAG00000014365	100071713	3.14657	2.03692	2.20324	0.0284761	0.340347	-3.47481
									ENSECAG00000024769	COL3A1	ENSECAG00000024769	ENSECAG00000024769	-1.50731	8.93239	-2.20225	0.0285465	0.340347	-3.80404
									ENSECAG00000022826	NIPAL3	ENSECAG00000022826	100071495	-6.10532	2.54086	-2.20211	0.0285563	0.340347	-3.69041
									ENSECAG00000018243	BAZ2A	ENSECAG00000018243	100052682	-2.01103	5.47089	-2.20196	0.0285675	0.340347	-3.62169
									ENSECAG00000021614	RFC3	ENSECAG00000021614	100062326	2.27343	4.04402	2.20135	0.0286108	0.340347	-3.56484
									ENSECAG00000021555	ADGRL1	ENSECAG00000021555	100065569	-1.95151	5.68942	-2.20124	0.0286185	0.340347	-3.64602
									ENSECAG00000024831	DCTPP1	ENSECAG00000024831	100065556	2.05329	4.28362	2.20091	0.0286425	0.340347	-3.61283
									ENSECAG00000004548	ENSECAG00000004548	ENSECAG00000004548	100059180	2.69794	3.24761	2.19962	0.0287349	0.340347	-3.50797
									ENSECAG00000017986	AXIN2	ENSECAG00000017986	100630049	-3.47398	4.51441	-2.19796	0.0288547	0.340347	-3.48224
									ENSECAG00000024058	LZTS3	ENSECAG00000024058	100052601	1.42983	6.96628	2.19776	0.0288688	0.340347	-3.8508
									ENSECAG00000021501	UQCRC2	ENSECAG00000021501	100057847	1.49748	5.66058	2.19768	0.0288751	0.340347	-3.81749
									ENSECAG00000024820	PHF20	ENSECAG00000024820	100055019	-2.51524	5.71243	-2.19731	0.0289015	0.340347	-3.53263
									ENSECAG00000014049	ITPA	ENSECAG00000014049	100052544	1.78218	4.69384	2.19727	0.0289045	0.340347	-3.70008
									ENSECAG00000008273	ARF3	ENSECAG00000008273	100051578	-2.13908	6.19662	-2.1963	0.0289748	0.340347	-3.6023
									ENSECAG00000012886	SPG21	ENSECAG00000012886	100053578	3.20389	2.25295	2.19627	0.0289766	0.340347	-3.48572
									ENSECAG00000013685	TNXB	ENSECAG00000013685	ENSECAG00000013685	1.45387	7.51165	2.19616	0.0289847	0.340347	-3.84825
									ENSECAG00000023235	KPNA4	ENSECAG00000023235	100052650	-6.13355	4.06635	-2.19543	0.0290378	0.340347	-3.70271
									ENSECAG00000012821	ELOF1	ENSECAG00000012821	100056704	1.60286	5.08656	2.19536	0.0290427	0.340347	-3.77167
									ENSECAG00000008327	PI4K2A	ENSECAG00000008327	100070680	1.51373	8.16048	2.19481	0.0290823	0.340347	-3.81389
									ENSECAG00000011147	EIF4G3	ENSECAG00000011147	791239	-2.55732	5.42943	-2.1944	0.0291125	0.340347	-3.5315
									ENSECAG00000019318	ENSECAG00000019318	ENSECAG00000019318	ENSECAG00000019318	1.42408	7.57626	2.19434	0.029117	0.340347	-3.85791
									ENSECAG00000007393	IRS1	ENSECAG00000007393	100061987	-2.33477	4.19694	-2.19396	0.0291444	0.340347	-3.56733
									ENSECAG00000015818	POLR2C	ENSECAG00000015818	100052195	1.42056	6.76985	2.19365	0.0291668	0.340347	-3.8622
									ENSECAG00000008342	USP20	ENSECAG00000008342	100066778	1.41752	6.68468	2.19314	0.0292042	0.340347	-3.86358
									ENSECAG00000015106	PIK3C2B	ENSECAG00000015106	100054391	-2.58517	4.68942	-2.19277	0.0292309	0.340347	-3.53068
									ENSECAG00000033024	ENSECAG00000033024	ENSECAG00000033024	ENSECAG00000033024	-6.17669	3.50464	-2.19157	0.0293191	0.340347	-3.71199
									ENSECAG00000022349	SEPTIN8	ENSECAG00000022349	100063132	-6.06919	3.27556	-2.19132	0.0293369	0.340347	-3.70386
									ENSECAG00000019507	SOGA1	ENSECAG00000019507	100069745	-6.12	2.10359	-2.19129	0.0293394	0.340347	-3.70311
									ENSECAG00000012635	BRAT1	ENSECAG00000012635	100058937	-6.10584	3.7805	-2.19041	0.0294036	0.340347	-3.70903
									ENSECAG00000022202	ADGRD1	ENSECAG00000022202	100062695	-1.60389	5.5512	-2.19022	0.0294179	0.340347	-3.78159
									ENSECAG00000017862	TYRO3	ENSECAG00000017862	100071144	-6.10997	2.93125	-2.18981	0.029448	0.340347	-3.70717
									ENSECAG00000014825	LRPAP1	ENSECAG00000014825	100054064	1.41748	6.83412	2.18972	0.0294544	0.340347	-3.86965
									ENSECAG00000021016	SLC41A3	ENSECAG00000021016	100146521	1.5256	5.47407	2.18956	0.0294664	0.340347	-3.81817
									ENSECAG00000039852	ARHGEF18	ENSECAG00000039852	100066300	1.52948	8.12664	2.18905	0.0295036	0.340347	-3.81781
									ENSECAG00000018619	ENSECAG00000018619	ENSECAG00000018619	100066065	2.73217	4.44795	2.1883	0.029559	0.340347	-3.52402
									ENSECAG00000033238	H3-3B	ENSECAG00000033238	115900865	1.47193	6.06924	2.1882	0.0295662	0.340347	-3.84388
									ENSECAG00000005863	TKT	ENSECAG00000005863	100034031	1.41954	7.43994	2.18787	0.0295905	0.340347	-3.87417
									ENSECAG00000028677	ZNF24	ENSECAG00000028677	100052725	-2.30825	4.73537	-2.18783	0.0295939	0.340347	-3.58256
									ENSECAG00000012777	MPHOSPH8	ENSECAG00000012777	100053303	1.48005	5.99764	2.18667	0.0296789	0.340626	-3.84232
									ENSECAG00000024102	ALG12	ENSECAG00000024102	100146652	1.52737	5.46966	2.18657	0.0296864	0.340626	-3.8207
									ENSECAG00000021238	IGF1R	ENSECAG00000021238	100055698	-1.49842	7.81463	-2.18516	0.0297908	0.340626	-3.86403
									ENSECAG00000011969	AFF4	ENSECAG00000011969	100063038	-3.14296	4.1	-2.18486	0.029813	0.340626	-3.5064
									ENSECAG00000023259	NUDT17	ENSECAG00000023259	100065696	3.32458	1.8599	2.18384	0.0298887	0.340626	-3.50549
									ENSECAG00000011987	SGSM1	ENSECAG00000011987	100065654	-2.80032	4.1136	-2.18357	0.0299092	0.340626	-3.52563
									ENSECAG00000024419	JADE1	ENSECAG00000024419	100071849	-1.52619	6.91514	-2.18354	0.0299115	0.340626	-3.8265
									ENSECAG00000008961	ENSECAG00000008961	ENSECAG00000008961	ENSECAG00000008961	1.54275	6.34674	2.18297	0.029954	0.340626	-3.8197
									ENSECAG00000014264	TDP2	ENSECAG00000014264	100067631	2.73414	2.48233	2.18219	0.0300124	0.340626	-3.53391
									ENSECAG00000009511	ANKRD52	ENSECAG00000009511	100059440	-6.0395	2.36346	-2.18211	0.0300182	0.340626	-3.71331
									ENSECAG00000017585	C1orf43	ENSECAG00000017585	100056786	1.51622	5.42369	2.18201	0.0300255	0.340626	-3.83681
									ENSECAG00000017160	TBXAS1	ENSECAG00000017160	100066198	2.53139	3.22811	2.18155	0.0300601	0.340626	-3.55672
									ENSECAG00000009921	IFRD1	ENSECAG00000009921	100055718	-2.74987	4.94711	-2.18133	0.0300765	0.340626	-3.53516
									ENSECAG00000006753	SOWAHC	ENSECAG00000006753	ENSECAG00000006753	-6.01538	2.2703	-2.18098	0.0301023	0.340626	-3.713
									ENSECAG00000009756	ACOT4	ENSECAG00000009756	100147142	1.50682	5.72668	2.18019	0.0301619	0.340626	-3.84482
									ENSECAG00000020942	PRSS38	ENSECAG00000020942	100061083	3.57177	1.93394	2.17957	0.0302078	0.340626	-3.51467
									ENSECAG00000019900	CFL1	ENSECAG00000019900	100057603	1.43437	8.26008	2.17891	0.0302579	0.340626	-3.88056
									ENSECAG00000023659	MIB1	ENSECAG00000023659	100060229	-2.64897	3.94391	-2.17844	0.0302929	0.340626	-3.54793
									ENSECAG00000008452	CYB5R3	ENSECAG00000008452	100071050	1.43561	6.53138	2.17792	0.0303323	0.340626	-3.88343
									ENSECAG00000020610	NDUFB10	ENSECAG00000020610	100065553	1.44438	7.13676	2.17783	0.0303392	0.340626	-3.87532
									ENSECAG00000017644	CFP	ENSECAG00000017644	100051317	1.46919	5.78361	2.17726	0.0303819	0.340626	-3.86667
									ENSECAG00000016528	EFR3B	ENSECAG00000016528	100071529	-6.05868	2.52061	-2.17701	0.0304006	0.340626	-3.71827
									ENSECAG00000023238	CRTC2	ENSECAG00000023238	100056571	1.50725	5.91681	2.17662	0.0304302	0.340626	-3.84837
									ENSECAG00000016217	RNF213	ENSECAG00000016217	100056407	-1.43626	6.64286	-2.17659	0.0304324	0.340626	-3.88198
									ENSECAG00000014046	ANKMY2	ENSECAG00000014046	100052981	-6.04964	2.74783	-2.17485	0.0305643	0.340928	-3.72349
									ENSECAG00000023660	RBM15	ENSECAG00000023660	ENSECAG00000023660	-6.03971	2.54124	-2.17458	0.0305848	0.340928	-3.72447
									ENSECAG00000021434	ARHGEF40	ENSECAG00000021434	100072713	-1.77561	5.28858	-2.17354	0.0306641	0.340928	-3.74288
									ENSECAG00000020975	DSE	ENSECAG00000020975	100072666	-6.06226	2.57467	-2.17299	0.0307054	0.340928	-3.72383
									ENSECAG00000024636	CRISPLD2	ENSECAG00000024636	100070252	-1.5669	5.76798	-2.17287	0.030715	0.340928	-3.82704
									ENSECAG00000015546	JOSD1	ENSECAG00000015546	100055255	1.97867	3.30435	2.17242	0.0307493	0.340928	-3.68143
									ENSECAG00000020281	PAK2	ENSECAG00000020281	100060183	-2.32127	4.47611	-2.17238	0.0307523	0.340928	-3.60384
									ENSECAG00000011511	PGR	ENSECAG00000011511	100033883	-4.23336	3.99418	-2.17173	0.0308016	0.340928	-3.55929
									ENSECAG00000020874	TCN2	ENSECAG00000020874	100063639	1.4162	7.50167	2.17163	0.0308094	0.340928	-3.90375
									ENSECAG00000018799	PPM1G	ENSECAG00000018799	100055191	1.43616	6.13026	2.17157	0.0308136	0.340928	-3.89095
									ENSECAG00000023317	ENSECAG00000023317	ENSECAG00000023317	100147214	-2.43158	4.66955	-2.17126	0.0308377	0.340928	-3.592
									ENSECAG00000024621	ARHGDIG	ENSECAG00000024621	100146456	-6.04635	3.22332	-2.17088	0.0308669	0.340928	-3.72995
									ENSECAG00000024329	TMEM9	ENSECAG00000024329	100051835	1.56935	5.63162	2.16956	0.0309679	0.341667	-3.83259
									ENSECAG00000022875	WIPF3	ENSECAG00000022875	100069699	-1.88507	6.51385	-2.16877	0.0310282	0.341896	-3.72342
									ENSECAG00000014660	IFNGR2	ENSECAG00000014660	100063333	1.67641	5.25362	2.16821	0.0310711	0.341896	-3.78997
									ENSECAG00000020447	RBM5	ENSECAG00000020447	100052535	1.43068	8.16	2.16796	0.0310908	0.341896	-3.90056
									ENSECAG00000022315	BIN3	ENSECAG00000022315	100057635	2.31203	3.73995	2.1672	0.0311494	0.342091	-3.61441
									ENSECAG00000009516	IZUMO4	ENSECAG00000009516	100068440	2.45119	3.11007	2.16648	0.0312048	0.342091	-3.59478
									ENSECAG00000016724	PSMC2	ENSECAG00000016724	100058456	1.431	6.08107	2.1664	0.0312107	0.342091	-3.90161
									ENSECAG00000005243	MOCS2	ENSECAG00000005243	100052365	2.47321	3.53173	2.16524	0.0313009	0.342642	-3.5934
									ENSECAG00000004306	ENSECAG00000004306	ENSECAG00000004306	100064109	-6.00407	3.01291	-2.16437	0.031368	0.342642	-3.73538
									ENSECAG00000006613	FBXO45	ENSECAG00000006613	100069808	-3.65001	3.80447	-2.16414	0.0313859	0.342642	-3.54206
									ENSECAG00000018617	RPRD2	ENSECAG00000018617	100054668	-1.96919	5.17256	-2.16381	0.0314112	0.342642	-3.69935
									ENSECAG00000022293	OGFOD2	ENSECAG00000022293	100060609	1.69048	4.75071	2.16355	0.0314316	0.342642	-3.79266
									ENSECAG00000019714	GMPR2	ENSECAG00000019714	100054670	2.07133	4.1812	2.16153	0.0315888	0.343808	-3.67483
									ENSECAG00000021211	COL15A1	ENSECAG00000021211	100063829	-1.71753	4.71587	-2.16093	0.0316358	0.343808	-3.78713
									ENSECAG00000019032	ARID2	ENSECAG00000019032	100055426	-2.6998	5.05608	-2.16075	0.0316497	0.343808	-3.5729
									ENSECAG00000021007	FLCN	ENSECAG00000021007	100052790	-2.31302	5.55268	-2.16042	0.0316755	0.343808	-3.62587
									ENSECAG00000021247	DET1	ENSECAG00000021247	100053984	-2.54222	5.01792	-2.15909	0.0317796	0.344423	-3.59499
									ENSECAG00000018455	FBN1	ENSECAG00000018455	100055741	-5.22302	5.54963	-2.15879	0.0318031	0.344423	-3.66197
									ENSECAG00000011528	ABHD2	ENSECAG00000011528	100053880	-3.87862	3.72864	-2.15838	0.0318351	0.344423	-3.56062
									ENSECAG00000021516	LRRC36	ENSECAG00000021516	100065977	1.8716	4.52302	2.15785	0.0318769	0.344503	-3.73669
									ENSECAG00000023993	BEND3	ENSECAG00000023993	100066484	-5.97853	2.34856	-2.15556	0.0320575	0.345737	-3.74381
									ENSECAG00000022186	ENSECAG00000022186	ENSECAG00000022186	100057186	1.77795	5.01913	2.15553	0.0320598	0.345737	-3.77155
									ENSECAG00000007760	SMARCC1	ENSECAG00000007760	100064520	-2.02281	5.65212	-2.15417	0.0321675	0.346365	-3.69938
									ENSECAG00000000860	CSF1R	ENSECAG00000000860	100060422	-6.04716	4.29128	-2.15392	0.0321871	0.346365	-3.75006
									ENSECAG00000022532	GSE1	ENSECAG00000022532	100056131	-2.67284	4.36017	-2.15306	0.0322559	0.346457	-3.59109
									ENSECAG00000018159	CNNM2	ENSECAG00000018159	100059801	-5.99707	2.37154	-2.15295	0.0322647	0.346457	-3.74552
									ENSECAG00000020188	CNN3	ENSECAG00000020188	100058159	1.51538	5.84923	2.15182	0.0323541	0.347046	-3.88657
									ENSECAG00000009932	SEPSECS	ENSECAG00000009932	100067546	2.63016	2.41935	2.15054	0.0324562	0.34777	-3.5977
									ENSECAG00000037460	ENSECAG00000037460	ENSECAG00000037460	ENSECAG00000037460	-5.95743	2.83355	-2.15007	0.0324942	0.347806	-3.75092
									ENSECAG00000023458	OLFM2	ENSECAG00000023458	100058671	3.1408	2.20705	2.14906	0.0325751	0.348245	-3.56691
									ENSECAG00000009655	SINHCAF	ENSECAG00000009655	100069812	2.45249	2.61352	2.14823	0.0326411	0.348245	-3.62413
									ENSECAG00000007095	PLEKHG1	ENSECAG00000007095	100063506	-5.9521	2.80912	-2.14822	0.0326423	0.348245	-3.75264
									ENSECAG00000015011	SEL1L	ENSECAG00000015011	100052711	-1.97001	4.81463	-2.14782	0.032674	0.348245	-3.72478
									ENSECAG00000019365	RXRA	ENSECAG00000019365	100069096	-5.9522	3.29883	-2.14732	0.0327145	0.348307	-3.75312
									ENSECAG00000011136	COA1	ENSECAG00000011136	100064650	2.44322	3.40949	2.14682	0.0327549	0.348368	-3.62728
									ENSECAG00000034424	ENSECAG00000034424	ENSECAG00000034424	111771541	1.38953	7.10388	2.14568	0.0328469	0.348758	-3.96073
									ENSECAG00000012420	APEH	ENSECAG00000012420	100053100	1.42812	6.2388	2.1455	0.0328611	0.348758	-3.94212
									ENSECAG00000028069	ENSECAG00000028069	ENSECAG00000028069	ENSECAG00000028069	-1.76623	5.89157	-2.14282	0.0330783	0.350582	-3.79787
									ENSECAG00000005906	GNPAT	ENSECAG00000005906	100060758	1.87688	4.13745	2.14246	0.0331076	0.350582	-3.763
									ENSECAG00000010107	TAGLN2	ENSECAG00000010107	100053621	1.38405	6.96126	2.14161	0.0331768	0.350582	-3.96912
									ENSECAG00000022705	IL16	ENSECAG00000022705	100067252	2.33441	2.71477	2.14157	0.0331794	0.350582	-3.65445
									ENSECAG00000023300	TMF1	ENSECAG00000023300	100053441	-2.67731	4.80827	-2.14123	0.0332075	0.350582	-3.60827
									ENSECAG00000009759	TNRC6B	ENSECAG00000009759	100070414	-1.83494	5.72821	-2.13953	0.0333463	0.350971	-3.78127
									ENSECAG00000000728	PIGN	ENSECAG00000000728	100050704	-5.99132	3.71714	-2.139	0.0333895	0.350971	-3.76616
									ENSECAG00000018603	SLC46A2	ENSECAG00000018603	100056842	1.88454	4.37788	2.13743	0.0335179	0.350971	-3.76826
									ENSECAG00000014743	ELOVL1	ENSECAG00000014743	100053305	1.59467	5.08721	2.13656	0.0335898	0.350971	-3.87938
									ENSECAG00000015578	WASL	ENSECAG00000015578	100071546	-1.94963	5.63078	-2.13604	0.0336323	0.350971	-3.75016
									ENSECAG00000020910	MTHFSD	ENSECAG00000020910	100070485	2.894	2.86122	2.13547	0.0336792	0.350971	-3.60047
									ENSECAG00000029848	PIERCE1	ENSECAG00000029848	111770633	1.64721	5.48575	2.13533	0.0336909	0.350971	-3.86326
									ENSECAG00000021071	ANKRA2	ENSECAG00000021071	100073292	2.29338	3.73914	2.13528	0.0336951	0.350971	-3.67354
									ENSECAG00000022837	MLYCD	ENSECAG00000022837	100070049	1.53018	5.24317	2.13508	0.0337119	0.350971	-3.9068
									ENSECAG00000011873	TOM1	ENSECAG00000011873	100054292	1.41528	6.26726	2.13402	0.0337988	0.350971	-3.96699
									ENSECAG00000017774	TMEM184A	ENSECAG00000017774	100053430	2.87489	3.64723	2.13379	0.0338183	0.350971	-3.60482
									ENSECAG00000012552	DRC7	ENSECAG00000012552	100062683	2.05225	4.87202	2.1335	0.0338421	0.350971	-3.72743
									ENSECAG00000014364	SNX18	ENSECAG00000014364	100062679	-5.98693	2.1675	-2.13293	0.0338896	0.350971	-3.77655
									ENSECAG00000017111	PEX5	ENSECAG00000017111	100053174	1.6114	4.77772	2.13277	0.0339025	0.350971	-3.8734
									ENSECAG00000017800	GRAMD2B	ENSECAG00000017800	100063823	-5.9282	2.55473	-2.13104	0.0340464	0.350971	-3.77337
									ENSECAG00000024520	KDELR3	ENSECAG00000024520	100070048	1.80888	3.98572	2.13061	0.0340824	0.350971	-3.80712
									ENSECAG00000016870	MEIS2	ENSECAG00000016870	100057556	-5.94125	2.62602	-2.1304	0.0340999	0.350971	-3.77328
									ENSECAG00000017609	WFDC2	ENSECAG00000017609	100056252	1.43388	7.92413	2.13031	0.0341073	0.350971	-3.96338
									ENSECAG00000018901	FAM120B	ENSECAG00000018901	100052825	-5.90403	2.48656	-2.1285	0.0342582	0.350971	-3.77521
									ENSECAG00000017542	CTNND1	ENSECAG00000017542	100067065	-1.71354	5.50504	-2.12842	0.0342652	0.350971	-3.83977
									ENSECAG00000011972	UBR1	ENSECAG00000011972	100056497	-5.8834	2.32536	-2.12813	0.0342894	0.350971	-3.7737
									ENSECAG00000009177	DHPS	ENSECAG00000009177	100063550	1.42769	6.35185	2.12797	0.0343028	0.350971	-3.97136
									ENSECAG00000007687	PTPN14	ENSECAG00000007687	100050251	-5.96505	3.2915	-2.1278	0.0343166	0.350971	-3.77754
									ENSECAG00000020430	BBIP1	ENSECAG00000020430	100629163	1.8857	3.83815	2.12749	0.0343431	0.350971	-3.78454
									ENSECAG00000042385	ENSECAG00000042385	ENSECAG00000042385	ENSECAG00000042385	2.57478	3.71379	2.12707	0.0343779	0.350971	-3.64438
									ENSECAG00000017109	QSOX1	ENSECAG00000017109	100053280	1.38095	6.58635	2.12707	0.0343784	0.350971	-3.99417
									ENSECAG00000008777	MAP1B	ENSECAG00000008777	100065720	-2.03222	5.24333	-2.1268	0.0344008	0.350971	-3.74542
									ENSECAG00000007212	RAB34	ENSECAG00000007212	100072072	1.63646	5.26464	2.12661	0.0344164	0.350971	-3.87387
									ENSECAG00000016866	HSPA13	ENSECAG00000016866	100054291	-6.00201	3.06797	-2.12651	0.0344249	0.350971	-3.77934
									ENSECAG00000006216	KIAA2026	ENSECAG00000006216	100059779	-1.97105	5.68322	-2.12627	0.0344455	0.350971	-3.7627
									ENSECAG00000018007	ISCA2	ENSECAG00000018007	100630296	-5.89425	2.51373	-2.12611	0.0344584	0.350971	-3.77717
									ENSECAG00000018860	ZFP36L1	ENSECAG00000018860	100063597	-3.29295	5.25851	-2.12591	0.0344753	0.350971	-3.60202
									ENSECAG00000018683	PCF11	ENSECAG00000018683	100061695	-2.20986	5.01058	-2.12562	0.0344997	0.350971	-3.70566
									ENSECAG00000006452	YWHAG	ENSECAG00000006452	100059731	-5.93861	2.00286	-2.12506	0.0345474	0.350971	-3.77915
									ENSECAG00000019544	CFAP206	ENSECAG00000019544	100065642	2.61525	2.02616	2.12476	0.0345722	0.350971	-3.64234
									ENSECAG00000008882	ULK2	ENSECAG00000008882	100073154	-2.14032	5.01916	-2.12459	0.0345867	0.350971	-3.72073
									ENSECAG00000036335	ZNF282	ENSECAG00000036335	100060933	-5.92549	3.31558	-2.12415	0.0346241	0.350971	-3.78175
									ENSECAG00000003862	NRDE2	ENSECAG00000003862	100062646	1.7023	4.64096	2.1239	0.0346449	0.350971	-3.8515
									ENSECAG00000001187	PRCC	ENSECAG00000001187	100058204	1.42535	6.10247	2.12326	0.0346989	0.350971	-3.9789
									ENSECAG00000015440	TBC1D9	ENSECAG00000015440	100071321	-1.84388	4.99784	-2.1227	0.0347466	0.350971	-3.80556
									ENSECAG00000012449	CRACR2B	ENSECAG00000012449	100055181	1.50252	5.75827	2.12259	0.0347562	0.350971	-3.94237
									ENSECAG00000026902	MAP4K3	ENSECAG00000026902	100069835	-5.9142	3.04385	-2.12228	0.0347821	0.350971	-3.78372
									ENSECAG00000000244	ZNF423	ENSECAG00000000244	100058325	-6.04529	2.2681	-2.12171	0.0348308	0.350971	-3.79026
									ENSECAG00000017417	CENATAC	ENSECAG00000017417	100071299	1.60344	4.87467	2.1217	0.0348311	0.350971	-3.89498
									ENSECAG00000024046	RAB24	ENSECAG00000024046	100058530	1.46897	6.08848	2.12101	0.0348898	0.350971	-3.95984
									ENSECAG00000005903	ENSECAG00000005903	ENSECAG00000005903	100058071	3.49791	1.29831	2.12083	0.034905	0.350971	-3.61021
									ENSECAG00000015450	TET1	ENSECAG00000015450	100072632	-5.94675	2.00153	-2.12045	0.0349378	0.350971	-3.78909
									ENSECAG00000014864	PDZRN3	ENSECAG00000014864	100061813	-1.50906	5.68331	-2.11997	0.0349788	0.350971	-3.95433
									ENSECAG00000020204	TMEM176B	ENSECAG00000020204	100063299	1.51959	5.74601	2.11962	0.0350079	0.350971	-3.93616
									ENSECAG00000011564	DLG1	ENSECAG00000011564	100060094	-3.57448	4.18515	-2.11959	0.0350109	0.350971	-3.61362
									ENSECAG00000021430	PIKFYVE	ENSECAG00000021430	100066445	-2.33792	4.06966	-2.11888	0.0350712	0.350971	-3.69087
									ENSECAG00000024236	POP1	ENSECAG00000024236	100055680	2.26054	3.2425	2.11875	0.0350825	0.350971	-3.70465
									ENSECAG00000005422	NFRKB	ENSECAG00000005422	100146937	-4.15961	4.79252	-2.11805	0.0351425	0.350971	-3.63939
									ENSECAG00000017838	IGFLR1	ENSECAG00000017838	100051393	-5.44466	5.22212	-2.11799	0.0351472	0.350971	-3.73547
									ENSECAG00000029020	ENSECAG00000029020	ENSECAG00000029020	102150154	1.5743	4.92219	2.11737	0.0352005	0.350971	-3.9155
									ENSECAG00000011986	NAPEPLD	ENSECAG00000011986	100050247	-3.39306	4.16584	-2.11696	0.0352355	0.350971	-3.61612
									ENSECAG00000014815	FXYD1	ENSECAG00000014815	100630886	1.49736	5.58131	2.11653	0.0352722	0.350971	-3.95146
									ENSECAG00000017979	SPEF1	ENSECAG00000017979	100066267	1.76309	4.16359	2.11587	0.0353289	0.350971	-3.84392
									ENSECAG00000000518	ARID1B	ENSECAG00000000518	100061001	-1.70737	5.73621	-2.11556	0.0353559	0.350971	-3.86332
									ENSECAG00000005528	NSA2	ENSECAG00000005528	100065600	1.41765	6.40697	2.11556	0.035356	0.350971	-3.99449
									ENSECAG00000022391	DENND1A	ENSECAG00000022391	100067362	-5.89027	3.43546	-2.11532	0.0353768	0.350971	-3.79202
									ENSECAG00000017200	HDDC3	ENSECAG00000017200	100068953	1.79357	4.57865	2.11412	0.03548	0.35115	-3.8353
									ENSECAG00000024475	CRTC3	ENSECAG00000024475	100068775	-5.87066	2.37252	-2.11399	0.0354914	0.35115	-3.79189
									ENSECAG00000018743	EVA1C	ENSECAG00000018743	100063805	3.79543	2.35838	2.11389	0.0354998	0.35115	-3.62836
									ENSECAG00000020881	CTSC	ENSECAG00000020881	100060401	1.44286	6.10614	2.113	0.035576	0.351557	-3.98496
									ENSECAG00000024801	ATXN7	ENSECAG00000024801	100055963	-5.85163	2.64756	-2.1126	0.0356109	0.351557	-3.79244
									ENSECAG00000019475	YTHDF1	ENSECAG00000019475	100060217	-5.87994	3.20184	-2.11161	0.0356971	0.35198	-3.79448
									ENSECAG00000024970	KCNQ1	ENSECAG00000024970	100060336	-5.91456	2.32609	-2.11071	0.0357744	0.35198	-3.8002
									ENSECAG00000017831	SDF4	ENSECAG00000017831	100066142	1.36142	7.28665	2.10997	0.0358393	0.35198	-4.03437
									ENSECAG00000006211	TRIM21	ENSECAG00000006211	100066782	2.28156	2.78044	2.10945	0.0358848	0.35198	-3.71607
									ENSECAG00000019545	BIRC6	ENSECAG00000019545	100070568	-1.78042	5.30191	-2.10817	0.0359962	0.35198	-3.84889
									ENSECAG00000006079	DICER1	ENSECAG00000006079	100065648	-3.33837	4.48627	-2.10813	0.0359992	0.35198	-3.63049
									ENSECAG00000012524	FAM189A2	ENSECAG00000012524	100050366	1.37345	7.12744	2.10768	0.036039	0.35198	-4.03479
									ENSECAG00000015360	IFT122	ENSECAG00000015360	100050891	1.39458	6.61353	2.10746	0.036058	0.35198	-4.02156
									ENSECAG00000018849	OSER1	ENSECAG00000018849	100070723	1.59002	4.84638	2.10718	0.0360821	0.35198	-3.92573
									ENSECAG00000020560	LARGE1	ENSECAG00000020560	100068935	-5.87455	2.23186	-2.10712	0.0360879	0.35198	-3.80179
									ENSECAG00000024922	GLB1L2	ENSECAG00000024922	100072910	1.98596	4.06957	2.10694	0.0361035	0.35198	-3.78862
									ENSECAG00000017144	CTNNBL1	ENSECAG00000017144	100055457	1.77292	4.81848	2.10667	0.0361268	0.35198	-3.8583
									ENSECAG00000022619	ZNF524	ENSECAG00000022619	100146199	1.74568	4.79163	2.10651	0.0361408	0.35198	-3.86721
									ENSECAG00000000526	DHX38	ENSECAG00000000526	100054293	-5.8685	3.99532	-2.10642	0.0361494	0.35198	-3.80271
									ENSECAG00000020069	PLEKHG2	ENSECAG00000020069	100147191	-2.48162	4.40997	-2.10607	0.0361796	0.35198	-3.68934
									ENSECAG00000022436	LONP2	ENSECAG00000022436	100057497	-1.98199	5.85402	-2.10538	0.0362399	0.352225	-3.79106
									ENSECAG00000003091	RNF14	ENSECAG00000003091	100061332	1.42011	5.79671	2.10456	0.0363126	0.352312	-4.01564
									ENSECAG00000011111	FMNL2	ENSECAG00000011111	100050357	-1.90738	5.19847	-2.10448	0.036319	0.352312	-3.81754
									ENSECAG00000018311	CBX6	ENSECAG00000018311	100055293	-5.82529	2.81928	-2.1035	0.0364053	0.352687	-3.80048
									ENSECAG00000035037	ENSECAG00000035037	ENSECAG00000035037	111771715	-5.93414	1.55252	-2.10304	0.0364467	0.352687	-3.81246
									ENSECAG00000014961	DCDC2B	ENSECAG00000014961	100070319	2.41515	3.99503	2.10285	0.0364631	0.352687	-3.70482
									ENSECAG00000002911	KCTD11	ENSECAG00000002911	ENSECAG00000002911	3.10422	1.92189	2.10131	0.0365995	0.353666	-3.64614
									ENSECAG00000017999	ASIC3	ENSECAG00000017999	100063408	2.86413	3.07869	2.09994	0.0367206	0.354028	-3.66007
									ENSECAG00000015559	VCPIP1	ENSECAG00000015559	100052090	-5.83186	2.43709	-2.09982	0.036731	0.354028	-3.80837
									ENSECAG00000010812	EDC4	ENSECAG00000010812	100053605	-1.41166	7.2534	-2.09969	0.0367428	0.354028	-4.02547
									ENSECAG00000012823	GRB7	ENSECAG00000012823	100068063	1.36869	6.96817	2.09929	0.0367782	0.35403	-4.04989
									ENSECAG00000024159	ATP6V1H	ENSECAG00000024159	100054947	1.59101	4.8033	2.09853	0.0368461	0.354126	-3.942
									ENSECAG00000011435	MSI2	ENSECAG00000011435	100070744	-5.83834	2.66106	-2.09839	0.0368588	0.354126	-3.80894
									ENSECAG00000000831	ENSECAG00000000831	ENSECAG00000000831	ENSECAG00000000831	2.86079	2.43472	2.09789	0.0369027	0.354198	-3.66361
									ENSECAG00000005457	SF3B5	ENSECAG00000005457	100060669	1.40171	6.35838	2.09732	0.0369543	0.354198	-4.03491
									ENSECAG00000015150	EIF3L	ENSECAG00000015150	100054935	1.4373	8.93173	2.09683	0.0369975	0.354198	-4.01482
									ENSECAG00000016513	NLGN2	ENSECAG00000016513	100072981	-5.82705	1.92307	-2.09657	0.0370207	0.354198	-3.80954
									ENSECAG00000014821	AAMP	ENSECAG00000014821	100058415	1.36543	7.02982	2.09622	0.0370526	0.354198	-4.05674
									ENSECAG00000021812	STARD5	ENSECAG00000021812	100067226	1.60875	4.89277	2.09593	0.0370779	0.354198	-3.94169
									ENSECAG00000010997	PLA2G2A	ENSECAG00000010997	100037401	1.53287	10.5879	2.09498	0.037163	0.354674	-3.97332
									ENSECAG00000012507	CRYAB	ENSECAG00000012507	100061921	1.82411	4.51449	2.09356	0.0372905	0.35504	-3.85845
									ENSECAG00000011051	TMPRSS6	ENSECAG00000011051	100069647	1.73285	4.24247	2.09297	0.0373443	0.35504	-3.89143
									ENSECAG00000033757	ENSECAG00000033757	ENSECAG00000033757	102149904	-5.87229	3.02756	-2.09246	0.0373901	0.35504	-3.81855
									ENSECAG00000006476	LRRC8D	ENSECAG00000006476	100061270	1.80024	3.83779	2.0924	0.0373956	0.35504	-3.87082
									ENSECAG00000043666	TMA7	ENSECAG00000043666	ENSECAG00000043666	1.4707	6.10516	2.09237	0.0373986	0.35504	-4.00953
									ENSECAG00000013542	CMIP	ENSECAG00000013542	100069901	-1.93195	5.97323	-2.09153	0.0374736	0.35504	-3.82755
									ENSECAG00000024549	USF3	ENSECAG00000024549	100061258	-5.83313	2.88885	-2.09133	0.037492	0.35504	-3.81693
									ENSECAG00000011249	AP1S2	ENSECAG00000011249	100629680	-5.81533	2.75153	-2.09123	0.0375007	0.35504	-3.81829
									ENSECAG00000017743	SESN3	ENSECAG00000017743	100061072	-5.83365	3.15185	-2.09062	0.0375564	0.35504	-3.81628
									ENSECAG00000017685	PURB	ENSECAG00000017685	106783026	-5.78138	2.44121	-2.0905	0.0375673	0.35504	-3.81636
									ENSECAG00000010506	PLEKHH3	ENSECAG00000010506	100065971	-5.87814	3.33955	-2.09024	0.0375904	0.35504	-3.82027
									ENSECAG00000012999	SUGT1	ENSECAG00000012999	100051549	-5.83132	4.0247	-2.08862	0.0377376	0.355319	-3.82305
									ENSECAG00000006075	ENSECAG00000006075	ENSECAG00000006075	100058927	-5.80057	2.39652	-2.08856	0.0377429	0.355319	-3.81736
									ENSECAG00000014537	MAML2	ENSECAG00000014537	100067991	-5.7691	2.03741	-2.08828	0.037769	0.355319	-3.81742
									ENSECAG00000017035	SHF	ENSECAG00000017035	100070534	1.51946	5.57582	2.088	0.0377943	0.355319	-3.99106
									ENSECAG00000012720	YIPF2	ENSECAG00000012720	100146288	-1.53441	6.99519	-2.08791	0.0378024	0.355319	-3.98271
									ENSECAG00000016339	ADAMTS1	ENSECAG00000016339	791251	-1.58133	5.76871	-2.08758	0.0378322	0.355319	-3.96032
									ENSECAG00000000196	MMP15	ENSECAG00000000196	100062872	1.53442	4.65091	2.08695	0.0378901	0.35534	-3.98336
									ENSECAG00000024938	HINFP	ENSECAG00000024938	100063343	-5.85178	3.27918	-2.08584	0.0379914	0.35534	-3.82633
									ENSECAG00000022537	MAL2	ENSECAG00000022537	100066039	-5.77895	2.22555	-2.08556	0.0380167	0.35534	-3.82223
									ENSECAG00000009382	SH3BP4	ENSECAG00000009382	100065797	-5.77252	2.30492	-2.08481	0.0380851	0.35534	-3.82211
									ENSECAG00000006839	FBH1	ENSECAG00000006839	100070322	1.34663	6.86766	2.08276	0.0382736	0.35534	-4.08589
									ENSECAG00000007477	TCF20	ENSECAG00000007477	100056129	-1.97313	5.17389	-2.08231	0.038315	0.35534	-3.83211
									ENSECAG00000022515	MYO5B	ENSECAG00000022515	100069390	-4.46768	5.17668	-2.08191	0.0383517	0.35534	-3.71577
									ENSECAG00000010672	PLXDC1	ENSECAG00000010672	100068380	-5.78878	2.64729	-2.08187	0.038356	0.35534	-3.82573
									ENSECAG00000039438	MYL6	ENSECAG00000039438	100052035	1.47343	9.47832	2.08173	0.0383684	0.35534	-4.0255
									ENSECAG00000012773	CMPK2	ENSECAG00000012773	100072617	3.56098	2.14204	2.08164	0.0383772	0.35534	-3.67368
									ENSECAG00000011239	LPIN1	ENSECAG00000011239	100072273	-5.84567	1.88138	-2.08113	0.0384242	0.35534	-3.8333
									ENSECAG00000016405	REPIN1	ENSECAG00000016405	100051431	-5.79334	3.89821	-2.08108	0.0384284	0.35534	-3.82992
									ENSECAG00000033807	ENSECAG00000033807	ENSECAG00000033807	ENSECAG00000033807	-5.88715	3.2339	-2.08078	0.038456	0.35534	-3.83506
									ENSECAG00000013196	ENO4	ENSECAG00000013196	100067539	2.5887	3.3488	2.08056	0.0384764	0.35534	-3.718
									ENSECAG00000009545	SH3PXD2A	ENSECAG00000009545	100059600	-3.32442	3.48195	-2.0802	0.0385101	0.35534	-3.67505
									ENSECAG00000007124	SHPRH	ENSECAG00000007124	100060637	-5.77883	2.41578	-2.08004	0.0385243	0.35534	-3.83012
									ENSECAG00000005914	PRR29	ENSECAG00000005914	100629679	3.26188	1.99548	2.07953	0.0385717	0.35534	-3.6768
									ENSECAG00000008151	WDR73	ENSECAG00000008151	100068587	-5.81098	2.87066	-2.0794	0.0385842	0.35534	-3.83183
									ENSECAG00000017641	PTPN21	ENSECAG00000017641	100062018	-5.72473	2.14438	-2.07929	0.0385944	0.35534	-3.82494
									ENSECAG00000025075	DTD1	ENSECAG00000025075	100061946	1.74489	4.24335	2.07914	0.0386078	0.35534	-3.90851
									ENSECAG00000008569	TMTC1	ENSECAG00000008569	100064815	-5.75466	2.50446	-2.079	0.0386208	0.35534	-3.82684
									ENSECAG00000016241	SEMA5A	ENSECAG00000016241	100054607	-3.52679	3.0147	-2.07846	0.0386713	0.35534	-3.67824
									ENSECAG00000025018	ZFX	ENSECAG00000025018	100052103	-5.76015	1.18612	-2.07833	0.038683	0.35534	-3.82976
									ENSECAG00000019285	SFXN3	ENSECAG00000019285	100060384	2.21679	2.77049	2.07804	0.0387099	0.35534	-3.78022
									ENSECAG00000015915	ENSECAG00000015915	ENSECAG00000015915	100068696	-1.65685	5.97328	-2.07767	0.0387442	0.35534	-3.94507
									ENSECAG00000033332	SPRED3	ENSECAG00000033332	111775189	1.36148	7.34885	2.07756	0.0387547	0.35534	-4.09114
									ENSECAG00000006904	H3-3A	ENSECAG00000006904	115900865	1.43401	6.55982	2.07663	0.0388412	0.355808	-4.05313
									ENSECAG00000009185	SLC7A6OS	ENSECAG00000009185	100053955	-5.78962	2.93766	-2.07581	0.038918	0.355852	-3.83368
									ENSECAG00000010109	IGF1	ENSECAG00000010109	100034198	-5.77636	2.84177	-2.07566	0.038932	0.355852	-3.83429
									ENSECAG00000020238	GRAMD1B	ENSECAG00000020238	100063638	-2.36682	4.73135	-2.07542	0.0389544	0.355852	-3.75745
									ENSECAG00000036991	CMTM7	ENSECAG00000036991	100056880	2.12749	3.82339	2.07484	0.0390082	0.355852	-3.80427
									ENSECAG00000008566	CTSE	ENSECAG00000008566	100055161	1.78608	4.43742	2.07429	0.0390602	0.355852	-3.90413
									ENSECAG00000020002	DCDC1	ENSECAG00000020002	100072601	-5.79385	3.16685	-2.074	0.0390869	0.355852	-3.8376
									ENSECAG00000038375	NEBL	ENSECAG00000038375	100055848	-2.72177	3.71224	-2.0737	0.0391147	0.355852	-3.71428
									ENSECAG00000023166	FBXO25	ENSECAG00000023166	100051951	2.24973	3.40481	2.07355	0.0391296	0.355852	-3.78082
									ENSECAG00000013418	MRPL58	ENSECAG00000013418	100052232	1.95071	4.36193	2.07269	0.0392096	0.35597	-3.85246
									ENSECAG00000014662	SLX4	ENSECAG00000014662	100069533	-3.76048	4.78552	-2.07265	0.0392134	0.35597	-3.69183
									ENSECAG00000000307	BACH1	ENSECAG00000000307	100053654	-3.18438	3.27155	-2.07097	0.039372	0.357086	-3.69185
									ENSECAG00000022472	LRRC47	ENSECAG00000022472	100146297	-5.79643	2.39529	-2.06965	0.039496	0.357685	-3.84117
									ENSECAG00000013130	CCDC170	ENSECAG00000013130	100063082	-5.7338	2.14381	-2.06938	0.039522	0.357685	-3.83996
									ENSECAG00000018253	FGFRL1	ENSECAG00000018253	100630904	-1.89765	5.2799	-2.06914	0.0395448	0.357685	-3.87764
									ENSECAG00000012241	SLC51B	ENSECAG00000012241	100053532	1.84185	3.92069	2.06853	0.0396025	0.357884	-3.89227
									ENSECAG00000022262	BRWD1	ENSECAG00000022262	100059615	-1.54423	5.75404	-2.06813	0.03964	0.357901	-4.01588
									ENSECAG00000010902	CIAO2B	ENSECAG00000010902	100052873	1.35552	6.77333	2.06742	0.039708	0.358192	-4.10438
									ENSECAG00000013086	ZNF691	ENSECAG00000013086	ENSECAG00000013086	2.7721	2.74757	2.066	0.0398429	0.359087	-3.72156
									ENSECAG00000026938	RPL28	ENSECAG00000026938	100050572	1.56952	10.9006	2.06494	0.0399437	0.359672	-4.00327
									ENSECAG00000013502	ITGB7	ENSECAG00000013502	100063747	2.71601	3.11894	2.06445	0.03999	0.359767	-3.72897
									ENSECAG00000008204	LAMB3	ENSECAG00000008204	100056564	1.94371	4.24421	2.06205	0.0402201	0.361218	-3.8717
									ENSECAG00000000248	SERTAD1	ENSECAG00000000248	102149186	2.52214	3.25568	2.06124	0.0402979	0.361218	-3.76247
									ENSECAG00000011695	TARBP2	ENSECAG00000011695	100062193	1.34511	6.72991	2.06048	0.0403707	0.361218	-4.12208
									ENSECAG00000006600	ZSWIM4	ENSECAG00000006600	100063719	-5.73252	3.22756	-2.06039	0.0403797	0.361218	-3.85162
									ENSECAG00000039392	ENSECAG00000039392	ENSECAG00000039392	111767417	2.98272	3.18113	2.05852	0.0405598	0.361218	-3.71937
									ENSECAG00000008087	ENSECAG00000008087	ENSECAG00000008087	100067745	-1.67598	5.64267	-2.05845	0.0405672	0.361218	-3.97022
									ENSECAG00000015363	KLHL22	ENSECAG00000015363	100049928	-1.83875	6.09156	-2.05841	0.0405713	0.361218	-3.90977
									ENSECAG00000016681	DDX23	ENSECAG00000016681	100051439	1.32946	7.16495	2.058	0.040611	0.361218	-4.13473
									ENSECAG00000014028	DGUOK	ENSECAG00000014028	100057605	2.64538	3.04048	2.05761	0.0406485	0.361218	-3.74724
									ENSECAG00000021012	UAP1L1	ENSECAG00000021012	100067752	-3.70886	4.79603	-2.05747	0.0406617	0.361218	-3.71427
									ENSECAG00000018425	DTX2	ENSECAG00000018425	100060906	-2.57173	6.27672	-2.05696	0.0407116	0.361218	-3.7573
									ENSECAG00000000626	PDPK1	ENSECAG00000000626	100630736	-5.71946	2.56215	-2.05694	0.0407136	0.361218	-3.85563
									ENSECAG00000011309	ARHGAP21	ENSECAG00000011309	100066007	-1.87438	4.92969	-2.05662	0.040744	0.361218	-3.90287
									ENSECAG00000018940	TMEM219	ENSECAG00000018940	100064015	1.46966	5.47155	2.05619	0.0407863	0.361218	-4.06482
									ENSECAG00000002111	ITIH4	ENSECAG00000002111	100059906	2.49524	2.67057	2.0561	0.0407948	0.361218	-3.76735
									ENSECAG00000008642	PRKD3	ENSECAG00000008642	100054187	-3.30193	4.22945	-2.05586	0.040818	0.361218	-3.71388
									ENSECAG00000026945	HES1	ENSECAG00000026945	100069015	2.87363	1.94501	2.05507	0.0408946	0.361218	-3.73201
									ENSECAG00000024113	ABLIM1	ENSECAG00000024113	100058994	-5.74339	1.703	-2.05468	0.0409327	0.361218	-3.85625
									ENSECAG00000005595	WDR61	ENSECAG00000005595	100050338	1.67193	4.48805	2.05454	0.0409464	0.361218	-3.97516
									ENSECAG00000020078	OSBPL6	ENSECAG00000020078	100067212	-5.75131	3.3236	-2.05442	0.0409587	0.361218	-3.85888
									ENSECAG00000014742	GPAM	ENSECAG00000014742	100068677	-5.73116	3.05144	-2.05431	0.0409687	0.361218	-3.8594
									ENSECAG00000019894	RBMS1	ENSECAG00000019894	100060392	-1.83898	5.51594	-2.05344	0.0410543	0.361218	-3.91818
									ENSECAG00000019831	RTCA	ENSECAG00000019831	100055854	2.34305	3.14343	2.05337	0.0410607	0.361218	-3.79528
									ENSECAG00000014853	NDUFA7	ENSECAG00000014853	100066991	1.35433	6.91489	2.05231	0.0411646	0.361218	-4.13064
									ENSECAG00000013640	CEP85	ENSECAG00000013640	100071140	2.71491	1.94622	2.05226	0.0411689	0.361218	-3.74895
									ENSECAG00000024297	COL27A1	ENSECAG00000024297	100051633	-5.76626	2.01845	-2.05171	0.0412229	0.361218	-3.85965
									ENSECAG00000016234	ANGPTL2	ENSECAG00000016234	100067146	2.22685	3.74221	2.05106	0.0412869	0.361218	-3.82068
									ENSECAG00000019559	WHRN	ENSECAG00000019559	100051206	-5.75152	1.77224	-2.05075	0.0413175	0.361218	-3.86504
									ENSECAG00000019606	SNX29	ENSECAG00000019606	100055746	-4.01231	3.4499	-2.05022	0.0413699	0.361218	-3.73599
									ENSECAG00000011808	SLC25A22	ENSECAG00000011808	100147341	-5.76468	2.63727	-2.05021	0.0413708	0.361218	-3.86789
									ENSECAG00000024618	MAVS	ENSECAG00000024618	100066212	-1.97315	5.43559	-2.04998	0.0413928	0.361218	-3.88288
									ENSECAG00000012646	SYNJ2	ENSECAG00000012646	100059716	-1.74718	5.18756	-2.04991	0.0414004	0.361218	-3.95388
									ENSECAG00000009135	FAM107A	ENSECAG00000009135	100050350	1.56173	4.17135	2.0499	0.0414011	0.361218	-4.02836
									ENSECAG00000022933	ELL2	ENSECAG00000022933	100064911	-5.68465	2.04181	-2.04948	0.0414424	0.361218	-3.86132
									ENSECAG00000000377	BRIX1	ENSECAG00000000377	100053899	1.67175	4.32303	2.04944	0.0414457	0.361218	-3.9833
									ENSECAG00000017394	ZC3HAV1	ENSECAG00000017394	100064774	-5.69825	2.42147	-2.04944	0.0414466	0.361218	-3.86121
									ENSECAG00000021450	CTTN	ENSECAG00000021450	100147634	-1.38112	6.81522	-2.04854	0.0415354	0.361679	-4.12014
									ENSECAG00000015988	CPSF6	ENSECAG00000015988	100059688	-5.69903	4.86389	-2.04575	0.0418112	0.363764	-3.86873
									ENSECAG00000031951	ENSECAG00000031951	ENSECAG00000031951	111767432	-1.52321	5.7865	-2.04423	0.0419623	0.36467	-4.062
									ENSECAG00000016961	DNAI1	ENSECAG00000016961	100068649	1.62142	4.80332	2.04397	0.0419879	0.36467	-4.01385
									ENSECAG00000032958	FBXO46	ENSECAG00000032958	100065741	-5.68316	2.64663	-2.04335	0.04205	0.364818	-3.86825
									ENSECAG00000018825	SIK2	ENSECAG00000018825	100070391	-4.90743	3.75096	-2.04307	0.0420776	0.364818	-3.80451
									ENSECAG00000016438	PPM1F	ENSECAG00000016438	100057884	-5.6573	2.79193	-2.04226	0.0421588	0.365206	-3.86955
									ENSECAG00000007826	DONSON	ENSECAG00000007826	100063043	3.05891	2.20489	2.03932	0.042453	0.366405	-3.74553
									ENSECAG00000000319	SRP14	ENSECAG00000000319	100057403	1.32827	6.67878	2.03925	0.0424604	0.366405	-4.16382
									ENSECAG00000024306	DENND4A	ENSECAG00000024306	100053090	-5.68698	1.80897	-2.03917	0.0424685	0.366405	-3.87572
									ENSECAG00000017671	ROBO1	ENSECAG00000017671	100069075	-1.46586	5.91963	-2.03861	0.0425245	0.366405	-4.09753
									ENSECAG00000022154	SLC25A11	ENSECAG00000022154	100061330	1.50157	5.40981	2.03847	0.0425382	0.366405	-4.07364
									ENSECAG00000006043	PHC3	ENSECAG00000006043	100057566	-5.64498	2.23346	-2.03815	0.0425711	0.366405	-3.87404
									ENSECAG00000010458	GGCX	ENSECAG00000010458	100067312	-5.69177	4.51533	-2.03793	0.0425926	0.366405	-3.87728
									ENSECAG00000024665	GHDC	ENSECAG00000024665	100066203	1.61905	4.89278	2.03751	0.0426352	0.366405	-4.02281
									ENSECAG00000024760	FBXL14	ENSECAG00000024760	102148197	-5.70825	2.72673	-2.03745	0.0426419	0.366405	-3.8748
									ENSECAG00000010080	PDK3	ENSECAG00000010080	100060791	-5.69154	3.18713	-2.03697	0.0426897	0.366405	-3.87875
									ENSECAG00000015783	PTBP2	ENSECAG00000015783	100057336	2.28312	2.34062	2.03639	0.042749	0.366405	-3.83527
									ENSECAG00000014965	RFWD3	ENSECAG00000014965	100055114	-5.64238	2.20655	-2.0362	0.0427676	0.366405	-3.87524
									ENSECAG00000016966	VWA3B	ENSECAG00000016966	100061406	1.44816	5.33556	2.03616	0.0427716	0.366405	-4.11026
									ENSECAG00000034476	ENSECAG00000034476	ENSECAG00000034476	100063776	1.92709	3.63857	2.03475	0.0429145	0.367125	-3.9198
									ENSECAG00000024218	PCBP4	ENSECAG00000024218	100060660	1.32703	7.57335	2.03411	0.0429791	0.367125	-4.17772
									ENSECAG00000016539	JAGN1	ENSECAG00000016539	100052115	3.09388	2.53112	2.03392	0.0429984	0.367125	-3.75239
									ENSECAG00000015297	PRIM1	ENSECAG00000015297	100146777	2.01832	2.92975	2.03389	0.0430018	0.367125	-3.89474
									ENSECAG00000003083	PRR15	ENSECAG00000003083	100054847	-5.6692	3.02134	-2.03219	0.0431752	0.368291	-3.8819
									ENSECAG00000012353	ZKSCAN5	ENSECAG00000012353	100066997	-5.65589	2.62128	-2.03179	0.0432159	0.368326	-3.88231
									ENSECAG00000007319	MRPS11	ENSECAG00000007319	100054027	1.33645	7.23021	2.03117	0.0432795	0.368555	-4.17907
									ENSECAG00000020221	KNDC1	ENSECAG00000020221	100050566	-5.73547	4.19367	-2.03045	0.0433525	0.368864	-3.88522
									ENSECAG00000009262	PTGDS	ENSECAG00000009262	100067921	1.54546	5.21811	2.02984	0.0434153	0.369085	-4.07009
									ENSECAG00000024243	GNAS	ENSECAG00000024243	100056464	1.44706	9.48307	2.02899	0.0435021	0.369511	-4.12315
									ENSECAG00000019373	GARS1	ENSECAG00000019373	100054985	1.37362	5.81185	2.02747	0.043658	0.370191	-4.1609
									ENSECAG00000038359	ENSECAG00000038359	ENSECAG00000038359	ENSECAG00000038359	2.65412	2.67513	2.02728	0.0436781	0.370191	-3.79435
									ENSECAG00000007045	ENSECAG00000007045	ENSECAG00000007045	ENSECAG00000007045	2.06416	3.53368	2.02658	0.0437499	0.370191	-3.89702
									ENSECAG00000002716	KDM7A	ENSECAG00000002716	100066113	-3.16589	3.76772	-2.02637	0.0437714	0.370191	-3.76164
									ENSECAG00000022984	ZFHX3	ENSECAG00000022984	100054244	-1.34847	7.49719	-2.02596	0.0438143	0.370191	-4.17621
									ENSECAG00000018062	KDM3B	ENSECAG00000018062	100062288	-1.45814	6.22456	-2.02532	0.0438805	0.370191	-4.11639
									ENSECAG00000017018	ENSECAG00000017018	ENSECAG00000017018	100067394	-5.66677	3.47981	-2.02529	0.0438831	0.370191	-3.8921
									ENSECAG00000008526	CGRRF1	ENSECAG00000008526	100056465	2.34291	3.05828	2.02512	0.0439008	0.370191	-3.84092
									ENSECAG00000009616	LMO7	ENSECAG00000009616	100052118	-5.6616	2.70495	-2.02499	0.0439141	0.370191	-3.89126
									ENSECAG00000021105	CFAP100	ENSECAG00000021105	100060827	1.37521	8.1127	2.02374	0.0440442	0.370271	-4.16156
									ENSECAG00000033827	ENSECAG00000033827	ENSECAG00000033827	ENSECAG00000033827	3.92199	1.72684	2.02279	0.0441423	0.370271	-3.77329
									ENSECAG00000014110	ENSECAG00000014110	ENSECAG00000014110	100057014	-2.07953	4.53089	-2.02164	0.0442618	0.370271	-3.89831
									ENSECAG00000013156	LAD1	ENSECAG00000013156	100063440	1.34035	6.33	2.02131	0.0442965	0.370271	-4.18535
									ENSECAG00000022534	SMARCE1	ENSECAG00000022534	100054136	1.59277	5.28741	2.02105	0.044324	0.370271	-4.05924
									ENSECAG00000004274	IQGAP2	ENSECAG00000004274	100073279	-1.55473	5.68948	-2.02062	0.0443688	0.370271	-4.07769
									ENSECAG00000014194	EGFLAM	ENSECAG00000014194	100053309	-1.50125	5.70739	-2.02054	0.044377	0.370271	-4.11192
									ENSECAG00000024361	TSTD3	ENSECAG00000024361	100066096	1.82259	4.34261	2.01955	0.0444798	0.370271	-3.97862
									ENSECAG00000018970	DNASE2	ENSECAG00000018970	100147278	1.75376	5.10951	2.01942	0.0444942	0.370271	-4.01539
									ENSECAG00000028173	ENSECAG00000028173	ENSECAG00000028173	ENSECAG00000028173	1.72384	4.31833	2.01851	0.0445895	0.370271	-4.01414
									ENSECAG00000043111	TOMM5	ENSECAG00000043111	100630316	1.98289	3.14151	2.01845	0.0445954	0.370271	-3.93256
									ENSECAG00000019097	TANK	ENSECAG00000019097	100051409	1.56495	5.11035	2.01813	0.0446293	0.370271	-4.07852
									ENSECAG00000016937	PHB2	ENSECAG00000016937	100052934	1.32093	7.5615	2.01803	0.0446399	0.370271	-4.20412
									ENSECAG00000001963	TGFB1I1	ENSECAG00000001963	100063161	-1.90696	5.48888	-2.01779	0.044665	0.370271	-3.9509
									ENSECAG00000019359	DUS3L	ENSECAG00000019359	ENSECAG00000019359	-5.64651	3.11038	-2.01766	0.0446787	0.370271	-3.89888
									ENSECAG00000008987	MRPL37	ENSECAG00000008987	100050156	-1.43588	6.94751	-2.01749	0.0446965	0.370271	-4.14467
									ENSECAG00000026920	HSBP1	ENSECAG00000026920	100055805	1.35556	6.12941	2.01736	0.0447095	0.370271	-4.18267
									ENSECAG00000020644	LTC4S	ENSECAG00000020644	100067282	4.01083	1.96706	2.01733	0.0447129	0.370271	-3.78454
									ENSECAG00000000278	FCAMR	ENSECAG00000000278	ENSECAG00000000278	2.86957	1.42837	2.01724	0.0447221	0.370271	-3.78939
									ENSECAG00000030680	SNRPE	ENSECAG00000030680	106783117	-5.68459	3.59626	-2.01723	0.0447233	0.370271	-3.90249
									ENSECAG00000038309	ENSECAG00000038309	ENSECAG00000038309	100058910	-5.70354	3.75977	-2.01714	0.0447332	0.370271	-3.89988
									ENSECAG00000009129	FAM83F	ENSECAG00000009129	100070395	2.50912	3.51112	2.01712	0.0447349	0.370271	-3.82587
									ENSECAG00000000298	DENND4C	ENSECAG00000000298	100052312	-2.76381	3.70213	-2.01635	0.0448155	0.370632	-3.79916
									ENSECAG00000012380	RABGAP1L	ENSECAG00000012380	100630720	-1.44675	5.98768	-2.01554	0.044901	0.371034	-4.1415
									ENSECAG00000011505	CHD9	ENSECAG00000011505	100050375	-2.02427	4.33315	-2.01476	0.0449832	0.371408	-3.9226
									ENSECAG00000031921	ENSECAG00000031921	ENSECAG00000031921	100070806	1.3597	5.95828	2.0133	0.0451375	0.372375	-4.18595
									ENSECAG00000004287	VPS39	ENSECAG00000004287	100071007	-5.59391	3.0691	-2.01294	0.0451763	0.372389	-3.90147
									ENSECAG00000000139	EFCAB12	ENSECAG00000000139	100056725	1.96438	4.42335	2.01237	0.0452369	0.372583	-3.94355
									ENSECAG00000007941	MYO10	ENSECAG00000007941	100054475	-3.00756	4.64635	-2.01085	0.0453981	0.373191	-3.79092
									ENSECAG00000009107	ENPEP	ENSECAG00000009107	100072821	-5.61717	3.79512	-2.01053	0.0454325	0.373191	-3.9072
									ENSECAG00000014240	IFT46	ENSECAG00000014240	100063051	1.56918	5.07823	2.01039	0.0454471	0.373191	-4.08801
									ENSECAG00000024477	CYP3A89	ENSECAG00000024477	100067109	3.70358	1.02785	2.00994	0.0454952	0.373191	-3.78527
									ENSECAG00000011022	METTL22	ENSECAG00000011022	100057604	1.94626	3.97033	2.00976	0.0455145	0.373191	-3.95611
									ENSECAG00000019044	NCKAP5L	ENSECAG00000019044	100052083	-5.62491	2.54835	-2.00912	0.045582	0.373191	-3.9064
									ENSECAG00000008470	RFNG	ENSECAG00000008470	100057395	1.62955	4.62802	2.00899	0.0455966	0.373191	-4.06439
									ENSECAG00000023177	TBC1D22B	ENSECAG00000023177	100053995	-5.58905	3.90287	-2.00848	0.0456512	0.373191	-3.90737
									ENSECAG00000000212	DPY19L3	ENSECAG00000000212	100055362	-5.55559	2.41634	-2.00836	0.0456632	0.373191	-3.90441
									ENSECAG00000017942	BAG1	ENSECAG00000017942	ENSECAG00000017942	1.54441	4.77718	2.00811	0.0456902	0.373191	-4.11089
									ENSECAG00000015831	UBE2I	ENSECAG00000015831	100065385	2.02664	4.02882	2.00784	0.0457196	0.373191	-3.93522
									ENSECAG00000023044	DDX50	ENSECAG00000023044	100063192	1.60739	4.72392	2.00628	0.0458867	0.373485	-4.07581
									ENSECAG00000019018	NCAPH2	ENSECAG00000019018	100056669	1.31376	6.51509	2.00622	0.0458925	0.373485	-4.22355
									ENSECAG00000010692	CSPG4	ENSECAG00000010692	100061543	-5.53113	1.94051	-2.00619	0.0458966	0.373485	-3.90466
									ENSECAG00000012141	ENSECAG00000012141	ENSECAG00000012141	100147103	1.39144	5.34314	2.00582	0.0459364	0.373485	-4.17922
									ENSECAG00000007170	TK2	ENSECAG00000007170	100065312	2.57283	1.56765	2.00554	0.045966	0.373485	-3.83615
									ENSECAG00000018626	PPP2R1A	ENSECAG00000018626	100062627	1.30349	7.56231	2.00542	0.0459788	0.373485	-4.2328
									ENSECAG00000023052	POLG2	ENSECAG00000023052	100064219	-5.59923	1.81374	-2.00477	0.0460492	0.373529	-3.91335
									ENSECAG00000000622	CDK18	ENSECAG00000000622	100050250	-5.58351	2.40029	-2.00468	0.0460586	0.373529	-3.90965
									ENSECAG00000006063	JRK	ENSECAG00000006063	100066602	-5.56085	1.99665	-2.00276	0.0462655	0.374904	-3.90984
									ENSECAG00000014476	FAM20B	ENSECAG00000014476	100052982	-5.55048	3.403	-2.00205	0.0463421	0.375221	-3.91146
									ENSECAG00000014989	TMEM87A	ENSECAG00000014989	100070982	1.61868	4.15629	2.00167	0.0463839	0.375258	-4.07753
									ENSECAG00000021315	EPHA7	ENSECAG00000021315	100065867	-3.91494	4.08906	-2.00119	0.0464357	0.375374	-3.80433
									ENSECAG00000005525	GJA1	ENSECAG00000005525	100067229	-1.42565	5.75014	-2.00068	0.0464914	0.37548	-4.17435
									ENSECAG00000020913	RAP1GDS1	ENSECAG00000020913	100066060	2.06285	2.94629	2.00021	0.0465416	0.37548	-3.9349
									ENSECAG00000014036	ENSECAG00000014036	ENSECAG00000014036	100050598	1.94679	3.90294	2.00004	0.046561	0.37548	-3.96741
									ENSECAG00000005856	LY9	ENSECAG00000005856	100058830	1.33421	5.86588	1.99917	0.0466555	0.375596	-4.22407
									ENSECAG00000019257	RBPJ	ENSECAG00000019257	100055547	-5.58703	3.19642	-1.99895	0.0466791	0.375596	-3.91976
									ENSECAG00000012164	DZIP1L	ENSECAG00000012164	100066729	-5.57219	2.51761	-1.99887	0.0466876	0.375596	-3.91423
									ENSECAG00000012469	COX7A2	ENSECAG00000012469	100630209	1.38221	5.7511	1.99756	0.0468308	0.375711	-4.19787
									ENSECAG00000020102	ZEB1	ENSECAG00000020102	100062264	-5.53991	1.99215	-1.99702	0.0468895	0.375711	-3.91752
									ENSECAG00000009739	ADGRB2	ENSECAG00000009739	100070436	-5.5843	2.67641	-1.99649	0.0469484	0.375711	-3.92147
									ENSECAG00000022178	EBP	ENSECAG00000022178	100051672	1.43392	5.76717	1.99642	0.0469561	0.375711	-4.17999
									ENSECAG00000018731	OGA	ENSECAG00000018731	100060245	-2.19485	5.3559	-1.99637	0.0469614	0.375711	-3.91087
									ENSECAG00000011659	KIAA1549	ENSECAG00000011659	100066648	-5.53433	2.75289	-1.9961	0.0469907	0.375711	-3.91808
									ENSECAG00000008175	L3MBTL1	ENSECAG00000008175	100070683	-5.53203	2.96869	-1.99601	0.047001	0.375711	-3.91794
									ENSECAG00000016589	RFX1	ENSECAG00000016589	100147352	-1.67326	6.08835	-1.9959	0.0470125	0.375711	-4.06495
									ENSECAG00000021350	SRSF4	ENSECAG00000021350	106780873	1.37783	6.22734	1.99547	0.0470596	0.375711	-4.20591
									ENSECAG00000012116	CARNS1	ENSECAG00000012116	100059309	1.32729	6.91159	1.99532	0.0470761	0.375711	-4.2314
									ENSECAG00000010682	GNPTAB	ENSECAG00000010682	100067011	-1.35901	6.27504	-1.99494	0.047118	0.375747	-4.21398
									ENSECAG00000006442	ADAM9	ENSECAG00000006442	100058578	-5.53998	2.68537	-1.99391	0.0472308	0.37617	-3.92178
									ENSECAG00000034565	ZNF445	ENSECAG00000034565	100066288	-5.52252	2.40686	-1.99362	0.0472629	0.37617	-3.91994
									ENSECAG00000024053	MYO6	ENSECAG00000024053	100065214	-1.68011	6.14516	-1.99343	0.0472835	0.37617	-4.06564
									ENSECAG00000042372	PTMS	ENSECAG00000042372	100059973	1.34577	6.21528	1.99293	0.0473388	0.376311	-4.22398
									ENSECAG00000010334	CES3	ENSECAG00000010334	100065689	2.03814	3.41884	1.99255	0.047381	0.376349	-3.95546
									ENSECAG00000007527	ADAMTS7	ENSECAG00000007527	100059959	-2.30985	4.19948	-1.99205	0.0474356	0.376485	-3.90014
									ENSECAG00000019913	FURIN	ENSECAG00000019913	100068931	-1.33621	8.9329	-1.99159	0.0474871	0.376596	-4.23184
									ENSECAG00000014020	CORO2B	ENSECAG00000014020	100052637	-5.63222	1.45126	-1.989	0.0477743	0.378065	-3.93328
									ENSECAG00000022387	RUNDC3B	ENSECAG00000022387	100050178	-5.53666	1.67247	-1.98883	0.0477924	0.378065	-3.92653
									ENSECAG00000016489	RPL9	ENSECAG00000016489	100055158	1.45732	10.1727	1.9886	0.0478185	0.378065	-4.17141
									ENSECAG00000020431	SGK1	ENSECAG00000020431	100073151	-1.47676	6.19733	-1.98848	0.0478315	0.378065	-4.16587
									ENSECAG00000004911	VPS35	ENSECAG00000004911	100056512	1.32082	6.00838	1.98816	0.0478672	0.378065	-4.24876
									ENSECAG00000023896	DQX1	ENSECAG00000023896	100069025	1.84883	4.31308	1.98737	0.0479549	0.378065	-4.01865
									ENSECAG00000010062	POLR1B	ENSECAG00000010062	100052113	-5.56562	2.34163	-1.98729	0.0479642	0.378065	-3.93239
									ENSECAG00000008411	ADAM15	ENSECAG00000008411	100063219	1.32112	8.1146	1.98689	0.0480094	0.378065	-4.24826
									ENSECAG00000012543	SKI	ENSECAG00000012543	100033833	-2.14187	4.41221	-1.98687	0.0480112	0.378065	-3.93625
									ENSECAG00000009849	DMAC1	ENSECAG00000009849	100629510	2.83073	2.57675	1.98652	0.0480501	0.378074	-3.83856
									ENSECAG00000020564	APPL2	ENSECAG00000020564	100068170	-1.64122	6.28405	-1.98536	0.0481797	0.378279	-4.10285
									ENSECAG00000023519	UGT1A1	ENSECAG00000023519	100065342	2.69578	2.81778	1.98526	0.048191	0.378279	-3.85393
									ENSECAG00000016904	CCDC103	ENSECAG00000016904	100050498	1.59663	4.99392	1.98501	0.0482194	0.378279	-4.11388
									ENSECAG00000023774	PRKCSH	ENSECAG00000023774	100056942	1.29526	7.41142	1.98494	0.0482268	0.378279	-4.26956
									ENSECAG00000007445	ZNF331	ENSECAG00000007445	ENSECAG00000007445	1.54696	4.88143	1.98385	0.0483485	0.37833	-4.13957
									ENSECAG00000021629	BTF3	ENSECAG00000021629	100065663	1.33832	8.47423	1.98375	0.0483606	0.37833	-4.24277
									ENSECAG00000013557	ZNF148	ENSECAG00000013557	100060529	-5.50355	2.41483	-1.98352	0.048386	0.37833	-3.93182
									ENSECAG00000016389	ACSS2	ENSECAG00000016389	100054562	1.9695	2.83599	1.98352	0.0483863	0.37833	-3.98429
									ENSECAG00000021930	PUM2	ENSECAG00000021930	100056370	-2.10594	4.08541	-1.98291	0.0484546	0.37833	-3.95061
									ENSECAG00000014000	KLHL20	ENSECAG00000014000	100060895	-5.51881	2.06132	-1.98199	0.0485578	0.37833	-3.93421
									ENSECAG00000024619	S100A14	ENSECAG00000024619	100147656	1.84939	3.8368	1.98172	0.0485881	0.37833	-4.02407
									ENSECAG00000004455	ENSECAG00000004455	ENSECAG00000004455	ENSECAG00000004455	2.16867	2.691	1.98151	0.0486128	0.37833	-3.94449
									ENSECAG00000018299	FKBP3	ENSECAG00000018299	100063728	1.47229	5.40471	1.98147	0.0486168	0.37833	-4.17413
									ENSECAG00000037892	ENSECAG00000037892	ENSECAG00000037892	ENSECAG00000037892	-3.78946	4.98594	-1.98124	0.0486426	0.37833	-3.82837
									ENSECAG00000015265	CCDC81	ENSECAG00000015265	100061073	2.45534	2.83855	1.98119	0.0486479	0.37833	-3.88776
									ENSECAG00000019671	ANXA11	ENSECAG00000019671	100064425	1.28664	6.75111	1.97939	0.0488521	0.379624	-4.27982
									ENSECAG00000001443	SCNN1A	ENSECAG00000001443	100059623	1.3112	8.4239	1.97836	0.0489688	0.379849	-4.26552
									ENSECAG00000013439	OLFML3	ENSECAG00000013439	100065044	-5.50359	4.00719	-1.97815	0.0489928	0.379849	-3.93763
									ENSECAG00000034959	ENSECAG00000034959	ENSECAG00000034959	ENSECAG00000034959	-1.5116	6.58784	-1.97813	0.0489945	0.379849	-4.16152
									ENSECAG00000026908	PFDN6	ENSECAG00000026908	100052815	-5.61215	4.32699	-1.97711	0.0491107	0.380354	-3.94633
									ENSECAG00000007849	LRATD1	ENSECAG00000007849	106780840	-1.76112	4.82096	-1.97689	0.0491353	0.380354	-4.05945
									ENSECAG00000011187	TSPAN11	ENSECAG00000011187	100051003	-5.50844	4.06084	-1.9748	0.0493734	0.381902	-3.94222
									ENSECAG00000010882	PYCR2	ENSECAG00000010882	100054318	-5.51479	3.54342	-1.97414	0.0494494	0.382196	-3.94462
									ENSECAG00000002987	LRRC42	ENSECAG00000002987	100060662	1.9402	3.76714	1.97349	0.0495232	0.382471	-4.00758
									ENSECAG00000021601	DNPEP	ENSECAG00000021601	100059355	1.32016	6.11016	1.9727	0.0496144	0.382882	-4.27022
									ENSECAG00000000390	ZNF250	ENSECAG00000000390	ENSECAG00000000390	-5.48736	2.35381	-1.97224	0.049667	0.382993	-3.94548
									ENSECAG00000014831	TUT7	ENSECAG00000014831	100629630	-1.33358	6.74231	-1.97128	0.049777	0.383412	-4.26477
									ENSECAG00000016319	ZBTB40	ENSECAG00000016319	100058142	-2.29439	5.34096	-1.97079	0.0498338	0.383412	-3.92966
									ENSECAG00000003632	RANBP9	ENSECAG00000003632	100065036	2.81793	2.44575	1.97077	0.0498359	0.383412	-3.86283
									ENSECAG00000038056	ENSECAG00000038056	ENSECAG00000038056	102149687	2.01234	3.98422	1.97	0.0499251	0.383804	-3.99481
									ENSECAG00000038836	ENSECAG00000038836	ENSECAG00000038836	111775907	-6.01808	1.13515	-1.96919	0.0500184	0.384227	-3.97898
									ENSECAG00000034852	COL4A5	ENSECAG00000034852	100054545	-2.38527	3.70643	-1.96721	0.0502478	0.385603	-3.91918
									ENSECAG00000017216	EHD4	ENSECAG00000017216	100071046	-5.48102	2.6857	-1.96694	0.050279	0.385603	-3.94981
									ENSECAG00000000616	BARX2	ENSECAG00000000616	100072628	2.53626	2.57269	1.96664	0.0503128	0.385603	-3.8983
									ENSECAG00000017741	SEC31A	ENSECAG00000017741	100052018	-1.42133	6.57337	-1.96513	0.0504894	0.386382	-4.2267
									ENSECAG00000009665	DAG1	ENSECAG00000009665	100053150	-1.52965	5.63536	-1.96511	0.0504913	0.386382	-4.17055
									ENSECAG00000012506	SERPINB9	ENSECAG00000012506	100050225	1.37106	5.80763	1.96323	0.0507106	0.387764	-4.26238
									ENSECAG00000013768	ISY1	ENSECAG00000013768	100050214	1.58624	4.96098	1.96251	0.050795	0.388096	-4.15302
									ENSECAG00000020076	ASAH1	ENSECAG00000020076	111770943	-5.42305	2.5286	-1.9622	0.0508314	0.388096	-3.95223
									ENSECAG00000012335	PLCB4	ENSECAG00000012335	100051485	-2.94379	4.14191	-1.96138	0.0509266	0.388457	-3.86783
									ENSECAG00000024740	COL1A2	ENSECAG00000024740	100051715	-1.34538	9.17522	-1.96079	0.0509963	0.388457	-4.27313
									ENSECAG00000000891	LATS1	ENSECAG00000000891	100060397	-5.43095	2.06193	-1.96042	0.0510397	0.388457	-3.95448
									ENSECAG00000008917	MAP3K3	ENSECAG00000008917	100064751	-5.44063	2.78266	-1.96033	0.05105	0.388457	-3.95597
									ENSECAG00000010910	CCDC78	ENSECAG00000010910	100067114	1.36113	5.61694	1.96014	0.0510721	0.388457	-4.26574
									ENSECAG00000020275	MPC1	ENSECAG00000020275	100629586	-5.46942	2.9982	-1.95882	0.0512283	0.389317	-3.95893
									ENSECAG00000023926	STRADA	ENSECAG00000023926	100064638	-5.46845	2.89929	-1.95847	0.0512691	0.389317	-3.95946
									ENSECAG00000008626	KLHL28	ENSECAG00000008626	100063556	-5.47943	1.98714	-1.9581	0.0513126	0.389317	-3.9615
									ENSECAG00000011708	GAREM1	ENSECAG00000011708	100066443	-5.43598	2.74903	-1.95761	0.0513706	0.389317	-3.95981
									ENSECAG00000007258	ENSECAG00000007258	ENSECAG00000007258	ENSECAG00000007258	1.29271	6.06486	1.95754	0.0513791	0.389317	-4.30911
									ENSECAG00000015858	NDEL1	ENSECAG00000015858	100062671	2.06256	3.33314	1.95592	0.0515713	0.389652	-4.00266
									ENSECAG00000013860	TAMM41	ENSECAG00000013860	100051402	2.06282	2.84441	1.95529	0.0516453	0.389652	-4.00281
									ENSECAG00000031755	ENSECAG00000031755	ENSECAG00000031755	ENSECAG00000031755	1.73268	4.10745	1.95465	0.0517213	0.389652	-4.10238
									ENSECAG00000013416	B3GAT3	ENSECAG00000013416	100063587	1.27261	7.07096	1.9543	0.0517631	0.389652	-4.33044
									ENSECAG00000010836	ZBTB38	ENSECAG00000010836	100051476	-2.78657	4.15217	-1.95425	0.0517695	0.389652	-3.88975
									ENSECAG00000008897	TP53I13	ENSECAG00000008897	100147229	-1.60768	6.08164	-1.95348	0.05186	0.389652	-4.15371
									ENSECAG00000042915	ENSECAG00000042915	ENSECAG00000042915	102150685	2.16234	2.97327	1.95348	0.0518609	0.389652	-3.98207
									ENSECAG00000012574	ANKRD40	ENSECAG00000012574	100070058	-5.44023	2.98758	-1.9534	0.05187	0.389652	-3.96486
									ENSECAG00000007220	HEYL	ENSECAG00000007220	100068636	-5.5355	1.59818	-1.9529	0.0519295	0.389652	-3.96864
									ENSECAG00000019669	KDM1A	ENSECAG00000019669	100071646	1.27739	6.80829	1.9529	0.0519302	0.389652	-4.32319
									ENSECAG00000001128	ASTN2	ENSECAG00000001128	100066934	-5.41653	2.17963	-1.95265	0.0519588	0.389652	-3.96404
									ENSECAG00000015558	U2AF1	ENSECAG00000015558	100057570	1.27249	7.47666	1.95222	0.0520104	0.389652	-4.32993
									ENSECAG00000012459	VAC14	ENSECAG00000012459	100054657	1.28493	6.55796	1.95213	0.0520211	0.389652	-4.32082
									ENSECAG00000019114	R3HDM1	ENSECAG00000019114	100050822	-5.48897	3.31199	-1.95199	0.0520375	0.389652	-3.96703
									ENSECAG00000038435	ARFGAP1	ENSECAG00000038435	111770054	1.33697	6.11472	1.95183	0.0520573	0.389652	-4.29108
									ENSECAG00000011763	AHSA1	ENSECAG00000011763	100052370	1.34589	6.2329	1.95175	0.0520671	0.389652	-4.28441
									ENSECAG00000010786	PGAM1	ENSECAG00000010786	100070738	1.51021	4.9776	1.95082	0.0521783	0.389652	-4.20263
									ENSECAG00000006649	CELF2	ENSECAG00000006649	100056973	-5.41136	2.34306	-1.95069	0.0521931	0.389652	-3.96519
									ENSECAG00000008556	LDB2	ENSECAG00000008556	100055850	-5.4262	2.44846	-1.95058	0.0522064	0.389652	-3.96309
									ENSECAG00000019690	NFIX	ENSECAG00000019690	100064007	-1.78981	4.60798	-1.95014	0.0522598	0.389652	-4.08972
									ENSECAG00000042673	SLC66A2	ENSECAG00000042673	100052336	2.28144	1.81006	1.95013	0.0522609	0.389652	-3.9661
									ENSECAG00000013285	ATR	ENSECAG00000013285	100062529	-2.10731	4.81769	-1.94999	0.052277	0.389652	-3.99846
									ENSECAG00000002715	NTAN1	ENSECAG00000002715	100053937	1.33768	5.68913	1.94928	0.0523631	0.390004	-4.29315
									ENSECAG00000022381	UTP25	ENSECAG00000022381	100051433	-1.31624	6.95943	-1.94859	0.0524458	0.39033	-4.32233
									ENSECAG00000024899	PLA2G7	ENSECAG00000024899	100055841	2.45697	2.78954	1.94752	0.0525736	0.390992	-3.93799
									ENSECAG00000003512	PCYT2	ENSECAG00000003512	100055008	1.27706	6.79426	1.9465	0.0526978	0.391626	-4.33738
									ENSECAG00000012986	BTBD7	ENSECAG00000012986	100053454	-5.38769	2.46196	-1.94342	0.0530697	0.393522	-3.97268
									ENSECAG00000018686	PPA1	ENSECAG00000018686	100072720	1.40035	5.42616	1.94309	0.05311	0.393522	-4.26656
									ENSECAG00000022664	SNX3	ENSECAG00000022664	100066515	1.46939	4.78409	1.94307	0.0531131	0.393522	-4.2356
									ENSECAG00000042180	ENSECAG00000042180	ENSECAG00000042180	ENSECAG00000042180	2.00989	3.74301	1.94222	0.0532159	0.393522	-4.03839
									ENSECAG00000013839	FAM214A	ENSECAG00000013839	100069498	-1.485	5.39356	-1.94188	0.0532573	0.393522	-4.22761
									ENSECAG00000015850	TIMM23	ENSECAG00000015850	100062521	-5.4228	3.5565	-1.94144	0.0533108	0.393522	-3.97808
									ENSECAG00000025141	BMPR2	ENSECAG00000025141	100067195	-2.48781	4.17281	-1.94141	0.053314	0.393522	-3.94357
									ENSECAG00000000012	PRKX	ENSECAG00000000012	100064903	-5.51537	1.97713	-1.94127	0.0533315	0.393522	-3.97935
									ENSECAG00000024786	PSMC3	ENSECAG00000024786	100051468	1.2639	6.80573	1.94067	0.0534049	0.393522	-4.3497
									ENSECAG00000008693	PTPN12	ENSECAG00000008693	100057833	1.33173	5.80709	1.94053	0.0534223	0.393522	-4.31781
									ENSECAG00000040555	SERTAD2	ENSECAG00000040555	100063428	-5.41691	2.30504	-1.9405	0.0534256	0.393522	-3.97916
									ENSECAG00000011200	SLF2	ENSECAG00000011200	100070315	-5.37472	2.11338	-1.94038	0.0534405	0.393522	-3.97598
									ENSECAG00000011524	CAP2	ENSECAG00000011524	100066056	-5.43524	2.67263	-1.9402	0.0534625	0.393522	-3.97882
									ENSECAG00000013251	KANSL3	ENSECAG00000013251	100051400	-2.7764	4.25115	-1.93985	0.0535045	0.393542	-3.91214
									ENSECAG00000015877	HOATZ	ENSECAG00000015877	100629185	2.9374	2.84225	1.93888	0.0536236	0.39413	-3.90042
									ENSECAG00000021314	COL4A2	ENSECAG00000021314	100066264	-1.29213	6.79639	-1.93796	0.0537368	0.394295	-4.34091
									ENSECAG00000013123	ARID3B	ENSECAG00000013123	100051675	-5.38223	2.63651	-1.93788	0.0537462	0.394295	-3.97764
									ENSECAG00000026954	ZXDC	ENSECAG00000026954	100060787	-2.09985	4.32432	-1.9375	0.0537927	0.394295	-4.02244
									ENSECAG00000005685	RDH10	ENSECAG00000005685	100061076	-1.6992	5.01515	-1.93742	0.0538032	0.394295	-4.14164
									ENSECAG00000001697	MSRA	ENSECAG00000001697	100061773	3.23434	2.38104	1.93687	0.0538696	0.394323	-3.89077
									ENSECAG00000000301	ZNF341	ENSECAG00000000301	100069211	-5.39746	3.42475	-1.93633	0.0539362	0.394323	-3.98293
									ENSECAG00000004989	ENSECAG00000004989	ENSECAG00000004989	ENSECAG00000004989	-5.47417	3.18342	-1.93581	0.0540002	0.394323	-3.98705
									ENSECAG00000020847	ARSB	ENSECAG00000020847	100073268	-5.38217	2.9042	-1.93574	0.054009	0.394323	-3.98196
									ENSECAG00000017897	FAM167A	ENSECAG00000017897	100060884	-2.06457	5.33805	-1.93567	0.0540176	0.394323	-4.03058
									ENSECAG00000014676	PREX1	ENSECAG00000014676	100071328	-5.40639	2.63742	-1.93547	0.0540427	0.394323	-3.98423
									ENSECAG00000024721	NIPSNAP2	ENSECAG00000024721	100061188	-5.42265	1.92602	-1.93364	0.0542683	0.395682	-3.98397
									ENSECAG00000012657	USP48	ENSECAG00000012657	100058232	1.43668	4.99331	1.93263	0.0543942	0.396146	-4.26604
									ENSECAG00000000558	KIF5B	ENSECAG00000000558	100061228	-1.5764	5.81201	-1.93249	0.0544108	0.396146	-4.19755
									ENSECAG00000010187	CCDC97	ENSECAG00000010187	100064964	-5.38071	2.74573	-1.93212	0.0544562	0.396189	-3.98655
									ENSECAG00000017550	ZZEF1	ENSECAG00000017550	100072696	-3.78482	4.06394	-1.93168	0.0545111	0.396301	-3.8983
									ENSECAG00000019506	ARRDC3	ENSECAG00000019506	100065030	-5.38961	3.2807	-1.93116	0.0545765	0.396489	-3.98576
									ENSECAG00000018736	MRAS	ENSECAG00000018736	100064781	-5.40707	2.798	-1.93073	0.0546293	0.396586	-3.98783
									ENSECAG00000012998	APH1A	ENSECAG00000012998	100054581	1.44089	5.31266	1.93034	0.0546783	0.396655	-4.26619
									ENSECAG00000023189	DDAH2	ENSECAG00000023189	100050594	1.25951	6.98645	1.92982	0.0547428	0.396836	-4.36711
									ENSECAG00000037549	ENSECAG00000037549	ENSECAG00000037549	100053876	-5.3898	3.07624	-1.92903	0.0548413	0.397263	-3.9882
									ENSECAG00000016033	IL2RB	ENSECAG00000016033	100069676	-5.37196	3.64851	-1.92683	0.0551167	0.398778	-3.99222
									ENSECAG00000008833	SPEN	ENSECAG00000008833	100053790	-1.30531	6.92444	-1.92672	0.0551299	0.398778	-4.34327
									ENSECAG00000010373	ANKIB1	ENSECAG00000010373	100061269	-2.2439	4.09078	-1.92589	0.0552337	0.399242	-4.00651
									ENSECAG00000021507	ATF6B	ENSECAG00000021507	100059348	1.2484	7.35172	1.92511	0.0553326	0.399668	-4.38157
									ENSECAG00000024723	ICAM3	ENSECAG00000024723	100058074	1.54801	4.88834	1.92432	0.0554314	0.399886	-4.22177
									ENSECAG00000015738	KRBA2	ENSECAG00000015738	100073064	-5.35333	1.90297	-1.92416	0.0554518	0.399886	-3.99464
									ENSECAG00000032453	ENSECAG00000032453	ENSECAG00000032453	ENSECAG00000032453	-5.39033	2.86107	-1.92385	0.0554908	0.399886	-3.99362
									ENSECAG00000023477	STN1	ENSECAG00000023477	100069691	1.67299	3.90995	1.9236	0.0555221	0.399886	-4.17183
									ENSECAG00000010114	RASGRP1	ENSECAG00000010114	100071578	-5.38381	3.27927	-1.92268	0.0556381	0.400411	-3.99661
									ENSECAG00000012066	FBLN5	ENSECAG00000012066	100063331	-1.92355	5.28264	-1.92227	0.0556907	0.400411	-4.0901
									ENSECAG00000000767	SLC4A7	ENSECAG00000000767	100051260	-5.43201	1.84765	-1.92208	0.0557146	0.400411	-3.99792
									ENSECAG00000000015	KIAA1217	ENSECAG00000000015	100055669	-2.6061	4.69533	-1.92097	0.0558552	0.401134	-3.95517
									ENSECAG00000011087	AIDA	ENSECAG00000011087	100053366	-1.4701	6.56928	-1.92037	0.0559303	0.401271	-4.26778
									ENSECAG00000014083	KIAA2013	ENSECAG00000014083	100056045	1.276	6.37192	1.92019	0.0559541	0.401271	-4.37437
									ENSECAG00000016921	CPEB4	ENSECAG00000016921	100058918	-5.33833	3.03471	-1.91975	0.0560102	0.401386	-3.99772
									ENSECAG00000024286	SIPA1L1	ENSECAG00000024286	100049969	1.32603	5.26419	1.91914	0.056087	0.401442	-4.34271
									ENSECAG00000022385	LRRC14	ENSECAG00000022385	100063224	1.57199	4.86711	1.91891	0.0561157	0.401442	-4.21944
									ENSECAG00000026987	ENSECAG00000026987	ENSECAG00000026987	106783042	1.31273	6.34904	1.9185	0.0561688	0.401442	-4.35298
									ENSECAG00000024543	RRP9	ENSECAG00000024543	100060766	2.38915	3.65873	1.91813	0.0562162	0.401442	-3.9906
									ENSECAG00000013857	DIMT1	ENSECAG00000013857	100059778	2.61745	2.23703	1.91811	0.0562179	0.401442	-3.96075
									ENSECAG00000019879	ISCU	ENSECAG00000019879	100066887	1.79865	4.7267	1.91764	0.0562782	0.40152	-4.13283
									ENSECAG00000024956	KDM5C	ENSECAG00000024956	100034190	-1.27943	7.0218	-1.9174	0.0563087	0.40152	-4.37213
									ENSECAG00000037516	TDRD12	ENSECAG00000037516	100055997	-5.37689	3.42418	-1.91698	0.0563618	0.401613	-4.00356
									ENSECAG00000016939	RPS24	ENSECAG00000016939	100073005	1.3608	9.48472	1.91614	0.0564695	0.402035	-4.32729
									ENSECAG00000007465	TBRG1	ENSECAG00000007465	100064183	1.37602	5.731	1.91583	0.0565092	0.402035	-4.3206
									ENSECAG00000013398	SLCO3A1	ENSECAG00000013398	100070287	-5.41806	2.43993	-1.91558	0.0565412	0.402035	-4.0024
									ENSECAG00000010968	ENSECAG00000010968	ENSECAG00000010968	ENSECAG00000010968	2.76993	2.70754	1.91426	0.0567107	0.402924	-3.94942
									ENSECAG00000016498	FXYD3	ENSECAG00000016498	100630666	1.31291	5.85538	1.91398	0.0567465	0.402924	-4.36146
									ENSECAG00000024839	MBD5	ENSECAG00000024839	100049894	-5.33568	2.48714	-1.91341	0.0568198	0.40316	-4.00572
									ENSECAG00000025083	FEM1A	ENSECAG00000025083	102148897	-5.3065	2.74896	-1.91269	0.0569118	0.403234	-4.00461
									ENSECAG00000035934	ENSECAG00000035934	ENSECAG00000035934	111767404	-5.32055	2.445	-1.9124	0.0569502	0.403234	-4.00309
									ENSECAG00000008695	AGPS	ENSECAG00000008695	100053590	-5.31088	2.24627	-1.91239	0.0569509	0.403234	-4.00276
									ENSECAG00000014211	AGK	ENSECAG00000014211	100064603	2.00917	3.86682	1.91174	0.0570348	0.403308	-4.07731
									ENSECAG00000013093	ASRGL1	ENSECAG00000013093	100146450	1.78724	4.04878	1.91136	0.057084	0.403308	-4.14586
									ENSECAG00000013813	PSMG4	ENSECAG00000013813	111769239	1.58042	4.83421	1.91079	0.0571571	0.403308	-4.22626
									ENSECAG00000001999	GMDS	ENSECAG00000001999	100057325	1.9981	3.59946	1.91068	0.0571715	0.403308	-4.08267
									ENSECAG00000007607	PTPRG	ENSECAG00000007607	100056592	-3.21806	4.10235	-1.90898	0.0573919	0.403308	-3.93032
									ENSECAG00000026826	CHCHD5	ENSECAG00000026826	106781723	1.56003	4.77931	1.90867	0.0574313	0.403308	-4.23755
									ENSECAG00000026999	RGS14	ENSECAG00000026999	100068605	-5.34935	2.69578	-1.90858	0.0574434	0.403308	-4.01024
									ENSECAG00000020058	PNPT1	ENSECAG00000020058	100052355	-5.36778	2.90646	-1.90857	0.057444	0.403308	-4.01444
									ENSECAG00000010068	PLCL2	ENSECAG00000010068	100063395	-5.31955	2.92783	-1.90848	0.0574563	0.403308	-4.01116
									ENSECAG00000013501	TSR3	ENSECAG00000013501	100065411	1.36635	5.39676	1.9084	0.057467	0.403308	-4.34141
									ENSECAG00000022185	CFAP119	ENSECAG00000022185	100065241	1.77622	5.04025	1.90832	0.0574775	0.403308	-4.15504
									ENSECAG00000021835	CTDP1	ENSECAG00000021835	100065422	-2.23284	4.76928	-1.90814	0.0574999	0.403308	-4.03097
									ENSECAG00000009296	DCHS1	ENSECAG00000009296	100055264	-1.24844	7.60958	-1.90803	0.0575143	0.403308	-4.40906
									ENSECAG00000027944	ZNF444	ENSECAG00000027944	100630069	-5.31245	2.32148	-1.90796	0.0575236	0.403308	-4.01101
									ENSECAG00000014491	NLRC5	ENSECAG00000014491	100052017	-1.53167	6.38642	-1.90743	0.0575932	0.403514	-4.25296
									ENSECAG00000010624	NECTIN1	ENSECAG00000010624	100063411	-2.17404	4.41092	-1.90702	0.0576464	0.403605	-4.04609
									ENSECAG00000005751	GYG2	ENSECAG00000005751	100064536	-5.27125	2.32103	-1.90622	0.0577506	0.404053	-4.0095
									ENSECAG00000006545	NSFL1C	ENSECAG00000006545	100067632	1.37405	5.92531	1.90575	0.0578112	0.404195	-4.33817
									ENSECAG00000020230	PSMD9	ENSECAG00000020230	100058668	1.25664	6.4532	1.90544	0.0578515	0.404196	-4.40885
									ENSECAG00000014461	HARS2	ENSECAG00000014461	100072383	2.09332	2.56342	1.90389	0.058054	0.405329	-4.07054
									ENSECAG00000018294	TMEM216	ENSECAG00000018294	100629684	1.85187	4.18555	1.90343	0.0581151	0.405473	-4.13534
									ENSECAG00000011638	EHD1	ENSECAG00000011638	100050576	1.23889	6.52653	1.90312	0.0581559	0.405476	-4.41809
									ENSECAG00000022810	DENND2B	ENSECAG00000022810	100055513	-1.71938	5.75843	-1.90269	0.0582121	0.405586	-4.18218
									ENSECAG00000009864	PTPRD	ENSECAG00000009864	100051885	-5.29043	1.85492	-1.90232	0.0582604	0.405641	-4.01558
									ENSECAG00000014624	SPX	ENSECAG00000014624	100147193	-5.29585	1.87129	-1.90172	0.0583387	0.40579	-4.01755
									ENSECAG00000020163	CFAP44	ENSECAG00000020163	100071418	1.39512	4.82737	1.90154	0.0583626	0.40579	-4.3288
									ENSECAG00000017699	DACH1	ENSECAG00000017699	100065685	-5.25941	2.12484	-1.90112	0.0584179	0.405894	-4.01574
									ENSECAG00000023252	ADGRG2	ENSECAG00000023252	100058260	-5.28609	2.4665	-1.90065	0.0584802	0.406045	-4.01776
									ENSECAG00000021207	THRAP3	ENSECAG00000021207	100055016	-1.28776	6.8691	-1.90002	0.0585634	0.406342	-4.39137
									ENSECAG00000021192	PEAR1	ENSECAG00000021192	100064623	-2.23943	3.67516	-1.89968	0.0586078	0.406369	-4.04782
									ENSECAG00000040881	ENSECAG00000040881	ENSECAG00000040881	ENSECAG00000040881	-3.01376	4.72115	-1.89892	0.0587081	0.406755	-3.95256
									ENSECAG00000018888	RENBP	ENSECAG00000018888	100059102	1.25896	6.74896	1.89862	0.0587479	0.406755	-4.41893
									ENSECAG00000010837	MAP3K12	ENSECAG00000010837	100064002	-5.31736	2.77778	-1.89792	0.0588403	0.406755	-4.02349
									ENSECAG00000004436	POLI	ENSECAG00000004436	100070107	2.63599	2.25386	1.89767	0.058874	0.406755	-3.98715
									ENSECAG00000019147	CORO1C	ENSECAG00000019147	100059852	2.23741	3.26961	1.89754	0.0588907	0.406755	-4.04537
									ENSECAG00000019587	SLC31A1	ENSECAG00000019587	100050369	-5.30611	2.02327	-1.89742	0.0589065	0.406755	-4.01924
									ENSECAG00000018098	SON	ENSECAG00000018098	100052256	-1.27193	9.06663	-1.897	0.0589622	0.406766	-4.40854
									ENSECAG00000024139	LONRF3	ENSECAG00000024139	100053629	-5.27239	2.32318	-1.8968	0.0589891	0.406766	-4.0214
									ENSECAG00000036051	CFAP221	ENSECAG00000036051	102149368	1.94807	3.72221	1.89517	0.0592051	0.407788	-4.11839
									ENSECAG00000024737	SF3B4	ENSECAG00000024737	100054350	1.24989	6.27596	1.89485	0.0592478	0.407788	-4.42196
									ENSECAG00000020032	MTHFR	ENSECAG00000020032	100050979	-5.26675	3.23848	-1.89477	0.0592592	0.407788	-4.02381
									ENSECAG00000014883	EFR3A	ENSECAG00000014883	100057838	-5.23819	2.24771	-1.89408	0.0593502	0.408086	-4.02245
									ENSECAG00000008318	TRIM68	ENSECAG00000008318	100053519	-5.28719	2.31806	-1.89383	0.0593838	0.408086	-4.02499
									ENSECAG00000018250	IAH1	ENSECAG00000018250	100072500	1.28203	6.20215	1.89327	0.0594583	0.408105	-4.40451
									ENSECAG00000000586	KIFC2	ENSECAG00000000586	100064823	-5.29646	2.97314	-1.8932	0.0594679	0.408105	-4.02652
									ENSECAG00000009086	BEND7	ENSECAG00000009086	100069127	-5.2651	2.57056	-1.89087	0.0597792	0.409543	-4.02817
									ENSECAG00000009470	ZNF503	ENSECAG00000009470	100147500	-5.30676	2.53192	-1.89082	0.0597868	0.409543	-4.02938
									ENSECAG00000021277	LAMA3	ENSECAG00000021277	791238	-1.4311	6.04195	-1.89072	0.0597999	0.409543	-4.32414
									ENSECAG00000037873	ENSECAG00000037873	ENSECAG00000037873	100058979	1.86367	4.14789	1.89002	0.0598932	0.409656	-4.14979
									ENSECAG00000011696	MYCBP2	ENSECAG00000011696	100053014	-1.23131	7.66001	-1.88886	0.0600501	0.409656	-4.44292
									ENSECAG00000016030	TANGO6	ENSECAG00000016030	100066883	-5.2462	2.46239	-1.88867	0.0600759	0.409656	-4.02774
									ENSECAG00000008478	TMEM208	ENSECAG00000008478	100053269	1.69088	4.68565	1.88861	0.0600836	0.409656	-4.21747
									ENSECAG00000022389	PCBP2	ENSECAG00000022389	100062163	1.25959	8.11279	1.88826	0.0601303	0.409656	-4.42582
									ENSECAG00000012848	IPO8	ENSECAG00000012848	100064845	-5.19777	2.52995	-1.88809	0.0601539	0.409656	-4.02701
									ENSECAG00000002156	CFAP157	ENSECAG00000002156	100070483	1.42985	5.18878	1.88785	0.0601855	0.409656	-4.33266
									ENSECAG00000009197	LANCL1	ENSECAG00000009197	100050050	-5.25351	3.46805	-1.88783	0.0601885	0.409656	-4.03079
									ENSECAG00000019284	NEU1	ENSECAG00000019284	100059083	1.22288	7.19343	1.8874	0.0602469	0.409656	-4.45256
									ENSECAG00000008317	NF1	ENSECAG00000008317	100071896	-1.4995	5.10345	-1.8872	0.0602736	0.409656	-4.29494
									ENSECAG00000017227	GASK1B	ENSECAG00000017227	100061944	-5.32815	0.773759	-1.8872	0.0602742	0.409656	-4.03501
									ENSECAG00000021774	DNAAF5	ENSECAG00000021774	100054218	-5.27079	3.13422	-1.88696	0.0603059	0.409656	-4.03214
									ENSECAG00000011931	IDH1	ENSECAG00000011931	100066416	1.38507	5.5186	1.88596	0.060441	0.410296	-4.35744
									ENSECAG00000017004	TBC1D7	ENSECAG00000017004	100051625	3.29343	2.25957	1.88543	0.0605124	0.410477	-3.96046
									ENSECAG00000015992	MUC6	ENSECAG00000015992	102147652	-2.07987	4.00614	-1.88516	0.0605494	0.410477	-4.13225
									ENSECAG00000020003	QRICH2	ENSECAG00000020003	100058952	-5.24109	2.53428	-1.88442	0.0606495	0.410673	-4.03328
									ENSECAG00000017990	CCDC113	ENSECAG00000017990	100063111	2.47218	3.35551	1.8833	0.0608024	0.410673	-4.02469
									ENSECAG00000011387	ENSECAG00000011387	ENSECAG00000011387	100062410	1.78504	4.24788	1.88274	0.060879	0.410673	-4.18567
									ENSECAG00000009543	EPSTI1	ENSECAG00000009543	100051337	1.62665	4.32717	1.88249	0.0609122	0.410673	-4.25327
									ENSECAG00000015412	WDHD1	ENSECAG00000015412	100050233	-5.26775	2.11802	-1.88224	0.060947	0.410673	-4.0387
									ENSECAG00000009566	GOPC	ENSECAG00000009566	100072790	-1.8883	4.46722	-1.88218	0.0609552	0.410673	-4.15386
									ENSECAG00000031522	ENSECAG00000031522	ENSECAG00000031522	ENSECAG00000031522	1.38537	9.97331	1.88163	0.0610294	0.410673	-4.36724
									ENSECAG00000016353	OLA1	ENSECAG00000016353	100053204	1.67825	3.94914	1.88158	0.0610371	0.410673	-4.22843
									ENSECAG00000013445	ADPRS	ENSECAG00000013445	100069360	1.50699	4.89684	1.88128	0.061077	0.410673	-4.29967
									ENSECAG00000008571	ARHGEF17	ENSECAG00000008571	100065731	-2.34147	3.1648	-1.88113	0.0610985	0.410673	-4.05132
									ENSECAG00000017341	CDK13	ENSECAG00000017341	100063603	-1.95183	4.87676	-1.88071	0.0611551	0.410673	-4.13609
									ENSECAG00000001667	DEPDC7	ENSECAG00000001667	100060235	2.1649	2.85493	1.88011	0.0612369	0.410673	-4.08426
									ENSECAG00000000701	FN1	ENSECAG00000000701	100034189	-1.25831	6.93424	-1.87987	0.0612704	0.410673	-4.45508
									ENSECAG00000020266	CIBAR2	ENSECAG00000020266	100056089	1.45186	5.23388	1.87968	0.0612966	0.410673	-4.33358
									ENSECAG00000012634	CEP78	ENSECAG00000012634	100062981	2.31508	2.94344	1.87968	0.0612969	0.410673	-4.05477
									ENSECAG00000006205	CD7	ENSECAG00000006205	100629534	-5.2843	4.09079	-1.87947	0.0613247	0.410673	-4.0413
									ENSECAG00000025076	CTTNBP2	ENSECAG00000025076	100071265	-1.26639	8.60816	-1.87922	0.0613597	0.410673	-4.43308
									ENSECAG00000009501	DAAM2	ENSECAG00000009501	100054194	-5.32485	3.01688	-1.87914	0.0613708	0.410673	-4.04234
									ENSECAG00000020932	SVIL	ENSECAG00000020932	100063045	-3.04853	3.98645	-1.87847	0.0614621	0.410673	-3.97856
									ENSECAG00000012338	URB2	ENSECAG00000012338	100065914	-5.20166	2.94089	-1.87832	0.061483	0.410673	-4.03871
									ENSECAG00000011496	NFKBIZ	ENSECAG00000011496	100034245	-5.33843	2.20143	-1.87814	0.0615069	0.410673	-4.04325
									ENSECAG00000015826	RRAGD	ENSECAG00000015826	100071018	-1.96402	4.7725	-1.87716	0.0616419	0.410673	-4.13999
									ENSECAG00000023809	PHKA1	ENSECAG00000023809	100051524	-5.20832	1.95266	-1.87699	0.0616649	0.410673	-4.04008
									ENSECAG00000024354	ZNF281	ENSECAG00000024354	102150335	-5.25989	4.22854	-1.87694	0.0616731	0.410673	-4.04212
									ENSECAG00000016120	ESCO1	ENSECAG00000016120	100060473	-2.37934	4.96027	-1.87675	0.0616983	0.410673	-4.05302
									ENSECAG00000008991	NDE1	ENSECAG00000008991	100050421	1.92435	3.91787	1.87649	0.0617349	0.410673	-4.15018
									ENSECAG00000024870	CWH43	ENSECAG00000024870	100060814	2.66661	3.21902	1.87523	0.0619087	0.410673	-4.01242
									ENSECAG00000000294	ZMYM3	ENSECAG00000000294	100055990	-1.72195	5.42	-1.87478	0.0619708	0.410673	-4.21836
									ENSECAG00000015220	PKP1	ENSECAG00000015220	100051894	1.32284	5.09981	1.87472	0.0619792	0.410673	-4.40744
									ENSECAG00000033590	ENSECAG00000033590	ENSECAG00000033590	102149514	2.66045	1.84034	1.87356	0.0621393	0.410673	-4.01815
									ENSECAG00000009575	ENSECAG00000009575	ENSECAG00000009575	ENSECAG00000009575	2.91239	2.15597	1.8726	0.0622727	0.410673	-3.99477
									ENSECAG00000010977	ARHGAP45	ENSECAG00000010977	102149595	-5.2034	3.20582	-1.87226	0.0623199	0.410673	-4.04584
									ENSECAG00000024393	ZNF202	ENSECAG00000024393	100063670	2.7916	2.32057	1.87204	0.0623506	0.410673	-4.00485
									ENSECAG00000009413	ENSECAG00000009413	ENSECAG00000009413	100630715	1.25561	8.55687	1.87152	0.0624222	0.410673	-4.45228
									ENSECAG00000022468	PRDX6	ENSECAG00000022468	100052382	1.21787	7.10338	1.87134	0.0624477	0.410673	-4.4749
									ENSECAG00000020410	FREM2	ENSECAG00000020410	100062675	-3.43348	2.70669	-1.87104	0.0624899	0.410673	-3.97783
									ENSECAG00000017911	PDCD10	ENSECAG00000017911	100057369	1.77888	3.75165	1.87088	0.0625108	0.410673	-4.20342
									ENSECAG00000010399	SLC30A2	ENSECAG00000010399	100057323	2.02732	3.03602	1.8703	0.0625926	0.410673	-4.13931
									ENSECAG00000023528	ATP2B2	ENSECAG00000023528	100034081	2.97542	1.96783	1.87	0.0626347	0.410673	-3.99391
									ENSECAG00000012952	KMT5B	ENSECAG00000012952	100053438	-5.19587	3.34224	-1.8698	0.0626621	0.410673	-4.04843
									ENSECAG00000009936	TCERG1	ENSECAG00000009936	100061029	-2.18549	4.70793	-1.86963	0.0626852	0.410673	-4.09375
									ENSECAG00000018661	EXTL3	ENSECAG00000018661	100054778	-3.05612	3.04463	-1.86937	0.0627225	0.410673	-3.99093
									ENSECAG00000013566	PKP2	ENSECAG00000013566	100070065	-4.49746	3.95049	-1.86932	0.062729	0.410673	-4.0077
									ENSECAG00000000412	SMIM19	ENSECAG00000000412	100049973	2.09717	3.27222	1.86913	0.0627554	0.410673	-4.11898
									ENSECAG00000010758	KIF24	ENSECAG00000010758	100068535	-5.21182	2.12717	-1.86893	0.062783	0.410673	-4.04973
									ENSECAG00000006416	EVC	ENSECAG00000006416	100070005	-2.79382	2.60641	-1.86891	0.0627865	0.410673	-4.00819
									ENSECAG00000020746	DMTF1	ENSECAG00000020746	100049982	-5.20738	4.00939	-1.86862	0.0628271	0.410673	-4.05037
									ENSECAG00000017450	CMTM8	ENSECAG00000017450	100630188	1.33359	5.44229	1.86842	0.0628542	0.410673	-4.40966
									ENSECAG00000000764	DNAI3	ENSECAG00000000764	100064323	1.9357	3.15369	1.86831	0.0628699	0.410673	-4.15856
									ENSECAG00000008660	YAP1	ENSECAG00000008660	100068834	-1.98457	4.64726	-1.86808	0.062902	0.410673	-4.14812
									ENSECAG00000017487	MXRA5	ENSECAG00000017487	100063681	-5.19229	1.88845	-1.86793	0.0629238	0.410673	-4.05009
									ENSECAG00000021023	QRSL1	ENSECAG00000021023	100066400	2.93161	1.90813	1.86727	0.0630159	0.410673	-4.00073
									ENSECAG00000012668	PTPRF	ENSECAG00000012668	100053205	-1.23879	8.21549	-1.86725	0.0630185	0.410673	-4.46854
									ENSECAG00000013962	ENSECAG00000013962	ENSECAG00000013962	111767503	-5.25864	3.23791	-1.86692	0.063064	0.410673	-4.05169
									ENSECAG00000012655	CYSTM1	ENSECAG00000012655	ENSECAG00000012655	1.40011	5.78613	1.86688	0.0630705	0.410673	-4.37496
									ENSECAG00000033344	PIK3R3	ENSECAG00000033344	100052122	-5.21221	2.61424	-1.86666	0.063101	0.410673	-4.05134
									ENSECAG00000022166	AKAP12	ENSECAG00000022166	100063263	-1.23555	7.03936	-1.86654	0.0631176	0.410673	-4.47052
									ENSECAG00000022891	ENSECAG00000022891	ENSECAG00000022891	100067170	-5.18398	2.62438	-1.86649	0.0631245	0.410673	-4.05041
									ENSECAG00000018161	C1QTNF5	ENSECAG00000018161	100071425	2.86769	1.96008	1.86647	0.0631274	0.410673	-4.00537
									ENSECAG00000003619	AFF1	ENSECAG00000003619	100062821	-2.16191	3.99377	-1.86625	0.0631588	0.410673	-4.10339
									ENSECAG00000013563	CARM1	ENSECAG00000013563	100057509	-1.66345	6.30982	-1.86615	0.0631726	0.410673	-4.25286
									ENSECAG00000014704	LRRCC1	ENSECAG00000014704	100056179	2.16172	3.5169	1.86598	0.0631968	0.410673	-4.10416
									ENSECAG00000016143	ANKS6	ENSECAG00000016143	100063895	-1.74883	5.09986	-1.86584	0.0632158	0.410673	-4.22231
									ENSECAG00000009752	APOA1	ENSECAG00000009752	100062583	1.40617	5.67823	1.86557	0.0632539	0.410673	-4.38804
									ENSECAG00000017511	PANK2	ENSECAG00000017511	100066127	-5.18514	2.68829	-1.86548	0.0632668	0.410673	-4.05258
									ENSECAG00000015829	ZNF23	ENSECAG00000015829	100068226	1.80123	3.26222	1.86502	0.0633324	0.410673	-4.20808
									ENSECAG00000006116	PPP1R35	ENSECAG00000006116	100068948	1.44699	5.19481	1.86421	0.0634463	0.410673	-4.36961
									ENSECAG00000001290	CABP1	ENSECAG00000001290	100050122	-5.19005	3.20911	-1.86413	0.0634575	0.410673	-4.05388
									ENSECAG00000008985	NBEA	ENSECAG00000008985	100065416	-2.55796	4.20407	-1.8637	0.063517	0.410673	-4.04173
									ENSECAG00000008366	SIN3B	ENSECAG00000008366	100069936	-1.41253	5.91161	-1.86349	0.0635475	0.410673	-4.37434
									ENSECAG00000010851	ARIH2	ENSECAG00000010851	100053691	2.03685	3.39391	1.863	0.0636169	0.410673	-4.13754
									ENSECAG00000020336	KIF1B	ENSECAG00000020336	100057126	-3.20078	3.53684	-1.86286	0.0636363	0.410673	-3.99345
									ENSECAG00000015193	HIPK1	ENSECAG00000015193	100059354	-4.47306	3.73378	-1.86266	0.0636649	0.410673	-4.0148
									ENSECAG00000021528	ZMIZ1	ENSECAG00000021528	100064398	-2.57773	4.17618	-1.86262	0.06367	0.410673	-4.0388
									ENSECAG00000023093	ZNF710	ENSECAG00000023093	100069101	-5.20178	1.98049	-1.8624	0.063702	0.410673	-4.05477
									ENSECAG00000011391	TET3	ENSECAG00000011391	100057820	-4.49837	3.29486	-1.86236	0.0637075	0.410673	-4.01643
									ENSECAG00000018245	EPHX3	ENSECAG00000018245	100063124	-5.2471	3.58433	-1.86221	0.063728	0.410673	-4.05844
									ENSECAG00000016520	ZHX3	ENSECAG00000016520	100070563	-5.16678	2.08809	-1.8612	0.0638711	0.411332	-4.05619
									ENSECAG00000015555	MLLT1	ENSECAG00000015555	100065400	-2.32336	5.10803	-1.86028	0.0640009	0.41184	-4.0802
									ENSECAG00000032560	ENSECAG00000032560	ENSECAG00000032560	100065515	1.46811	4.61769	1.86007	0.0640321	0.41184	-4.35115
									ENSECAG00000014173	ZRANB2	ENSECAG00000014173	100053515	2.08104	3.17938	1.85973	0.06408	0.411884	-4.13272
									ENSECAG00000013632	RSPRY1	ENSECAG00000013632	100052133	-2.94529	4.54054	-1.85838	0.0642711	0.412685	-4.01096
									ENSECAG00000023572	TOR1AIP2	ENSECAG00000023572	100050862	-5.19053	1.96938	-1.85827	0.0642868	0.412685	-4.06072
									ENSECAG00000002142	TRIP6	ENSECAG00000002142	100069114	1.238	6.62088	1.85663	0.0645216	0.413325	-4.48113
									ENSECAG00000013577	HDAC2	ENSECAG00000013577	100072578	1.28466	5.60981	1.85658	0.0645292	0.413325	-4.45621
									ENSECAG00000018839	PCIF1	ENSECAG00000018839	100056554	1.23062	8.1915	1.85625	0.0645753	0.413325	-4.48988
									ENSECAG00000010878	ZNF408	ENSECAG00000010878	100057443	-5.19924	3.13586	-1.85596	0.0646181	0.413325	-4.06219
									ENSECAG00000033926	ENSECAG00000033926	ENSECAG00000033926	111775192	-1.2476	6.8241	-1.85589	0.0646279	0.413325	-4.48163
									ENSECAG00000005303	TULP3	ENSECAG00000005303	100057576	-5.15616	2.31158	-1.85585	0.0646335	0.413325	-4.06166
									ENSECAG00000016594	TCTN3	ENSECAG00000016594	100070964	-5.15645	1.73678	-1.85516	0.0647316	0.41365	-4.06248
									ENSECAG00000020908	NIT2	ENSECAG00000020908	100072286	2.0548	3.19961	1.85492	0.0647667	0.41365	-4.14406
									ENSECAG00000034217	ENSECAG00000034217	ENSECAG00000034217	111772123	-2.83955	5.3776	-1.85448	0.0648299	0.41379	-4.02656
									ENSECAG00000010261	ACY1	ENSECAG00000010261	100060631	1.28163	9.12979	1.85358	0.0649589	0.414058	-4.46047
									ENSECAG00000034245	EIF4EBP2	ENSECAG00000034245	102150070	-5.20615	3.84238	-1.85318	0.0650157	0.414058	-4.0647
									ENSECAG00000016417	TBC1D4	ENSECAG00000016417	100051815	-1.8334	5.03948	-1.85276	0.065077	0.414058	-4.20984
									ENSECAG00000020868	SYNGAP1	ENSECAG00000020868	100147004	-3.1234	4.10317	-1.8526	0.0651002	0.414058	-4.0095
									ENSECAG00000023807	DNAJA4	ENSECAG00000023807	100060143	-1.84658	5.40244	-1.85217	0.0651621	0.414058	-4.20591
									ENSECAG00000005675	NFE2L2	ENSECAG00000005675	100066816	1.24418	6.2903	1.85216	0.0651629	0.414058	-4.48283
									ENSECAG00000040232	GPATCH8	ENSECAG00000040232	106780829	-1.57108	5.72812	-1.85198	0.0651888	0.414058	-4.31093
									ENSECAG00000020179	TMEM184B	ENSECAG00000020179	100070012	-5.14801	3.45499	-1.85184	0.0652088	0.414058	-4.06614
									ENSECAG00000022168	PRR14L	ENSECAG00000022168	100062987	-2.16112	4.4596	-1.8516	0.065243	0.414058	-4.13213
									ENSECAG00000009552	KAT6A	ENSECAG00000009552	100050371	-1.66819	4.82963	-1.85081	0.065358	0.414526	-4.27198
									ENSECAG00000007206	UBE2O	ENSECAG00000007206	100058843	-1.87578	5.67884	-1.85018	0.0654493	0.414572	-4.2068
									ENSECAG00000016701	RUVBL2	ENSECAG00000016701	100051665	1.22318	6.62852	1.84966	0.0655245	0.414572	-4.50685
									ENSECAG00000010296	ODF3B	ENSECAG00000010296	100055399	1.27266	8.90075	1.84942	0.0655584	0.414572	-4.46896
									ENSECAG00000019190	IFT22	ENSECAG00000019190	100060333	1.3803	5.36763	1.84942	0.0655592	0.414572	-4.41259
									ENSECAG00000016378	ABCB6	ENSECAG00000016378	100059171	1.74602	4.25049	1.84933	0.0655718	0.414572	-4.24538
									ENSECAG00000015151	CARD19	ENSECAG00000015151	100056530	1.6368	4.52771	1.8484	0.0657065	0.415158	-4.28744
									ENSECAG00000008237	KLHL13	ENSECAG00000008237	100053772	1.79192	4.071	1.84812	0.0657471	0.415158	-4.23219
									ENSECAG00000014015	APBB1	ENSECAG00000014015	100069964	1.39221	5.09741	1.84763	0.0658185	0.415175	-4.40368
									ENSECAG00000000003	R3HDM4	ENSECAG00000000003	106781125	1.84102	3.3412	1.84727	0.0658706	0.415175	-4.21453
									ENSECAG00000004824	UQCRFS1	ENSECAG00000004824	100053634	1.35111	5.42526	1.84725	0.0658738	0.415175	-4.42521
									ENSECAG00000023942	ENSECAG00000023942	ENSECAG00000023942	100060748	1.23483	6.06721	1.84612	0.0660384	0.415697	-4.4973
									ENSECAG00000033696	ASDURF	ENSECAG00000033696	100069270	-5.18269	3.60487	-1.84598	0.0660591	0.415697	-4.07323
									ENSECAG00000014565	ZNF532	ENSECAG00000014565	100054713	-2.63364	4.81522	-1.84533	0.0661541	0.415697	-4.05514
									ENSECAG00000004993	MICAL3	ENSECAG00000004993	100054807	-1.37619	5.55725	-1.84509	0.066189	0.415697	-4.4165
									ENSECAG00000015958	NKD1	ENSECAG00000015958	100059048	-2.15302	4.63658	-1.84499	0.0662024	0.415697	-4.14981
									ENSECAG00000019233	ELMO1	ENSECAG00000019233	100055551	-1.44788	5.24543	-1.84498	0.0662051	0.415697	-4.37735
									ENSECAG00000039651	RNF208	ENSECAG00000039651	100058717	-1.52141	6.07807	-1.84429	0.0663057	0.416068	-4.34426
									ENSECAG00000030881	ENSECAG00000030881	ENSECAG00000030881	ENSECAG00000030881	-5.28031	4.14436	-1.84353	0.0664172	0.416508	-4.07513
									ENSECAG00000016838	CDC14A	ENSECAG00000016838	100055766	-1.38044	5.3914	-1.84315	0.0664727	0.416595	-4.41432
									ENSECAG00000023633	CANT1	ENSECAG00000023633	100057405	-5.12441	2.36811	-1.84152	0.0667114	0.417052	-4.07565
									ENSECAG00000019880	ADAMTS9	ENSECAG00000019880	100049887	-3.95028	3.40716	-1.84138	0.0667324	0.417052	-4.02103
									ENSECAG00000018037	CD2AP	ENSECAG00000018037	100068514	-5.18366	2.80213	-1.84132	0.0667403	0.417052	-4.07544
									ENSECAG00000015126	VAV2	ENSECAG00000015126	100069175	-5.1285	2.29284	-1.84104	0.0667815	0.417052	-4.07497
									ENSECAG00000017473	APPL1	ENSECAG00000017473	100058653	-5.20369	2.69508	-1.84099	0.0667889	0.417052	-4.07893
									ENSECAG00000019263	KIDINS220	ENSECAG00000019263	100057204	-1.6578	4.74546	-1.84067	0.0668361	0.417052	-4.29256
									ENSECAG00000020426	SNAPIN	ENSECAG00000020426	100056434	2.1231	3.08273	1.84061	0.0668446	0.417052	-4.14629
									ENSECAG00000012075	SH2D3A	ENSECAG00000012075	100065982	3.31255	2.47804	1.84031	0.0668896	0.417052	-4.01964
									ENSECAG00000020115	TMC6	ENSECAG00000020115	100058089	-1.73362	5.77039	-1.84011	0.0669194	0.417052	-4.26186
									ENSECAG00000010434	SLC9B2	ENSECAG00000010434	100068117	-5.18419	2.53418	-1.83971	0.0669774	0.417154	-4.08116
									ENSECAG00000043394	ENSECAG00000043394	ENSECAG00000043394	ENSECAG00000043394	-5.17533	1.81517	-1.83807	0.067219	0.4184	-4.082
									ENSECAG00000019842	NAA15	ENSECAG00000019842	100063328	-5.15355	2.91882	-1.83701	0.0673771	0.418953	-4.08219
									ENSECAG00000034056	ABHD17C	ENSECAG00000034056	100067399	-5.13815	2.17515	-1.83691	0.0673914	0.418953	-4.08015
									ENSECAG00000018378	TRAM1	ENSECAG00000018378	100051585	-2.39118	4.95928	-1.83662	0.0674339	0.418958	-4.10009
									ENSECAG00000012337	LMAN2	ENSECAG00000012337	100058443	1.19065	7.49084	1.83633	0.067477	0.418967	-4.53975
									ENSECAG00000010268	WASF2	ENSECAG00000010268	ENSECAG00000010268	-1.75716	5.31245	-1.83579	0.0675572	0.419045	-4.25747
									ENSECAG00000021081	FAM149A	ENSECAG00000021081	100056739	-5.08063	2.58659	-1.83569	0.0675731	0.419045	-4.07991
									ENSECAG00000021544	FAIM2	ENSECAG00000021544	100052142	1.21401	6.08126	1.83529	0.0676312	0.419146	-4.52658
									ENSECAG00000015589	MTM1	ENSECAG00000015589	100069680	2.07288	3.03194	1.83439	0.0677662	0.419724	-4.17023
									ENSECAG00000001870	HEG1	ENSECAG00000001870	100070351	-3.91173	3.38001	-1.8333	0.0679284	0.420396	-4.03042
									ENSECAG00000009828	KDM6B	ENSECAG00000009828	100073033	-1.50059	5.92663	-1.83306	0.0679638	0.420396	-4.36771
									ENSECAG00000021867	MRPS7	ENSECAG00000021867	100059868	1.45381	4.70941	1.83282	0.0680003	0.420396	-4.39402
									ENSECAG00000041067	H2BC21	ENSECAG00000041067	100054211	-5.05373	2.52761	-1.83204	0.068116	0.420482	-4.08181
									ENSECAG00000013641	HOOK1	ENSECAG00000013641	100067325	-3.09535	3.07363	-1.83198	0.0681254	0.420482	-4.03779
									ENSECAG00000011336	RWDD4	ENSECAG00000011336	100058620	-5.07522	2.49006	-1.83188	0.0681398	0.420482	-4.08429
									ENSECAG00000006453	NAB2	ENSECAG00000006453	100052831	1.44927	4.5016	1.8316	0.0681825	0.420487	-4.39417
									ENSECAG00000000632	ANO10	ENSECAG00000000632	100054874	1.49348	4.72791	1.83042	0.0683588	0.420741	-4.37511
									ENSECAG00000018050	ENSECAG00000018050	ENSECAG00000018050	100060058	-5.08743	1.64698	-1.8299	0.0684374	0.420741	-4.08728
									ENSECAG00000026875	ARL16	ENSECAG00000026875	ENSECAG00000026875	-5.08001	2.23692	-1.82975	0.0684596	0.420741	-4.08439
									ENSECAG00000001080	PLPP5	ENSECAG00000001080	100059204	-5.11336	2.00282	-1.82965	0.068475	0.420741	-4.08755
									ENSECAG00000006451	DDX28	ENSECAG00000006451	ENSECAG00000006451	1.93965	3.50293	1.82849	0.0686487	0.420741	-4.2095
									ENSECAG00000012155	GAN	ENSECAG00000012155	100069891	-3.07832	2.81631	-1.82827	0.0686814	0.420741	-4.04325
									ENSECAG00000005234	ENSECAG00000005234	ENSECAG00000005234	ENSECAG00000005234	-1.38197	10.8507	-1.82793	0.068733	0.420741	-4.43433
									ENSECAG00000009240	SNX17	ENSECAG00000009240	100055239	1.20489	6.77748	1.82774	0.068762	0.420741	-4.5419
									ENSECAG00000001652	ITGA6	ENSECAG00000001652	100064056	-1.55089	4.62997	-1.8276	0.0687835	0.420741	-4.35132
									ENSECAG00000011055	SPTY2D1	ENSECAG00000011055	100057181	-2.32285	4.33384	-1.82753	0.068793	0.420741	-4.12404
									ENSECAG00000009890	PPIH	ENSECAG00000009890	100053643	1.37154	4.91339	1.82744	0.0688064	0.420741	-4.4419
									ENSECAG00000016668	ZNF446	ENSECAG00000016668	102147907	2.59443	3.34549	1.82728	0.0688305	0.420741	-4.08362
									ENSECAG00000016209	CTU2	ENSECAG00000016209	100049978	1.35258	5.40693	1.82716	0.0688486	0.420741	-4.45107
									ENSECAG00000018394	MESD	ENSECAG00000018394	100067329	-1.81341	5.57484	-1.82694	0.0688829	0.420741	-4.25452
									ENSECAG00000010646	IDE	ENSECAG00000010646	100071303	2.42433	2.4974	1.82646	0.0689552	0.420741	-4.10793
									ENSECAG00000003931	SKP1	ENSECAG00000003931	100062946	1.22484	6.35755	1.82624	0.0689883	0.420741	-4.53089
									ENSECAG00000000224	BCS1L	ENSECAG00000000224	100055811	2.27417	3.41476	1.82617	0.0689989	0.420741	-4.13768
									ENSECAG00000007302	DIS3L	ENSECAG00000007302	100066072	1.38054	5.00094	1.82613	0.0690048	0.420741	-4.43623
									ENSECAG00000011681	NDUFS5	ENSECAG00000011681	100054377	-2.05841	5.47702	-1.82582	0.0690513	0.420741	-4.193
									ENSECAG00000012839	TMC4	ENSECAG00000012839	100052639	1.19312	6.60831	1.82575	0.0690619	0.420741	-4.553
									ENSECAG00000008161	HAL	ENSECAG00000008161	100052193	2.17161	2.38278	1.82397	0.0693319	0.421413	-4.15927
									ENSECAG00000017553	SEPTIN2	ENSECAG00000017553	100057933	-2.89367	4.37451	-1.82385	0.0693499	0.421413	-4.06012
									ENSECAG00000013246	APLF	ENSECAG00000013246	100061683	2.64694	2.01748	1.8235	0.0694034	0.421413	-4.08276
									ENSECAG00000005195	TSC22D1	ENSECAG00000005195	100059678	-5.0933	4.98837	-1.82329	0.0694354	0.421413	-4.09454
									ENSECAG00000008911	PRDM2	ENSECAG00000008911	100054973	-1.53275	5.39634	-1.82319	0.0694507	0.421413	-4.36488
									ENSECAG00000033564	FAM229B	ENSECAG00000033564	100629953	-5.13151	1.92947	-1.82311	0.0694618	0.421413	-4.0967
									ENSECAG00000022855	IST1	ENSECAG00000022855	100146422	1.20707	6.2456	1.82288	0.069497	0.421413	-4.54881
									ENSECAG00000008303	LAMB1	ENSECAG00000008303	100060360	-1.204	6.85017	-1.82272	0.0695211	0.421413	-4.55179
									ENSECAG00000038893	CST3	ENSECAG00000038893	100058494	1.20115	7.90863	1.82229	0.0695869	0.421413	-4.55108
									ENSECAG00000021884	ACOT8	ENSECAG00000021884	100056378	1.26705	5.82151	1.82226	0.069592	0.421413	-4.51209
									ENSECAG00000010759	HIVEP1	ENSECAG00000010759	100064320	-2.21095	4.38731	-1.82174	0.0696703	0.421473	-4.15234
									ENSECAG00000011615	GALNTL6	ENSECAG00000011615	ENSECAG00000011615	2.86924	0.960016	1.82138	0.0697247	0.421473	-4.06473
									ENSECAG00000013604	MDM2	ENSECAG00000013604	100052084	-1.33621	6.56396	-1.82136	0.0697278	0.421473	-4.46831
									ENSECAG00000035522	PALM	ENSECAG00000035522	106781146	-3.29769	4.64073	-1.82035	0.069883	0.422148	-4.04573
									ENSECAG00000019187	PEA15	ENSECAG00000019187	100058382	-1.71878	4.71439	-1.81947	0.0700163	0.422148	-4.29997
									ENSECAG00000023266	OSBPL10	ENSECAG00000023266	100057205	-2.37013	5.14786	-1.81838	0.0701835	0.422148	-4.12863
									ENSECAG00000021929	DNM1L	ENSECAG00000021929	100070034	-5.10853	2.63278	-1.81834	0.0701896	0.422148	-4.09925
									ENSECAG00000022022	B4GALT3	ENSECAG00000022022	100066144	1.29489	6.15341	1.81809	0.0702284	0.422148	-4.49705
									ENSECAG00000024077	JCAD	ENSECAG00000024077	100063438	-3.53373	3.51479	-1.81804	0.0702358	0.422148	-4.04548
									ENSECAG00000012021	ST3GAL3	ENSECAG00000012021	100053104	-1.85598	5.22388	-1.81794	0.0702505	0.422148	-4.24883
									ENSECAG00000018501	ROGDI	ENSECAG00000018501	100147335	1.18954	7.38726	1.81791	0.070256	0.422148	-4.57013
									ENSECAG00000022848	ANAPC7	ENSECAG00000022848	100058376	-5.05678	3.11009	-1.81788	0.0702598	0.422148	-4.09915
									ENSECAG00000017645	ENSECAG00000017645	ENSECAG00000017645	100059269	1.18756	7.71073	1.81746	0.0703247	0.422148	-4.56506
									ENSECAG00000010593	C7H19orf53	ENSECAG00000010593	100147574	1.30519	5.86058	1.81711	0.0703791	0.422148	-4.50601
									ENSECAG00000019738	MTMR3	ENSECAG00000019738	100058825	-1.58116	4.91496	-1.81709	0.0703825	0.422148	-4.35274
									ENSECAG00000033030	ENSECAG00000033030	ENSECAG00000033030	100063034	-5.11344	2.80515	-1.81706	0.0703861	0.422148	-4.10221
									ENSECAG00000040270	HPCAL1	ENSECAG00000040270	100057077	-1.25668	6.31515	-1.8165	0.0704725	0.422414	-4.52115
									ENSECAG00000024299	CDK5	ENSECAG00000024299	100063442	1.67905	3.99488	1.81592	0.0705609	0.422595	-4.31457
									ENSECAG00000000364	PIN4	ENSECAG00000000364	100629558	2.33883	3.77361	1.81575	0.0705871	0.422595	-4.13575
									ENSECAG00000019423	FNDC3B	ENSECAG00000019423	100057824	-1.68068	4.82962	-1.81548	0.070629	0.422595	-4.31366
									ENSECAG00000011779	ARID3A	ENSECAG00000011779	100147532	-5.10197	2.58818	-1.81454	0.0707746	0.423025	-4.10396
									ENSECAG00000010033	PPP1R10	ENSECAG00000010033	100051304	-1.39999	5.76554	-1.81422	0.0708234	0.423025	-4.44119
									ENSECAG00000011560	GSTO1	ENSECAG00000011560	100069640	1.6954	3.9918	1.81388	0.0708767	0.423025	-4.31383
									ENSECAG00000029185	CHD2	ENSECAG00000029185	100629986	-1.5677	5.51199	-1.81387	0.0708771	0.423025	-4.36397
									ENSECAG00000003199	GGACT	ENSECAG00000003199	100062328	-5.07858	2.15368	-1.81365	0.0709114	0.423025	-4.10371
									ENSECAG00000021391	CLASP1	ENSECAG00000021391	100068913	-1.52244	5.08051	-1.81256	0.0710799	0.423617	-4.38318
									ENSECAG00000011647	GMIP	ENSECAG00000011647	100069702	-1.33871	6.33764	-1.81237	0.0711103	0.423617	-4.48065
									ENSECAG00000039578	ENSECAG00000039578	ENSECAG00000039578	ENSECAG00000039578	3.60046	1.96669	1.81219	0.0711373	0.423617	-4.05274
									ENSECAG00000018758	DHX57	ENSECAG00000018758	100053939	-5.07662	2.80017	-1.81138	0.0712634	0.424117	-4.10599
									ENSECAG00000000834	LARP7	ENSECAG00000000834	100064225	1.28976	5.77158	1.81079	0.0713548	0.424409	-4.50918
									ENSECAG00000000671	LRRC27	ENSECAG00000000671	100146618	1.21469	5.8626	1.80968	0.0715279	0.425095	-4.55823
									ENSECAG00000010774	TRIM28	ENSECAG00000010774	100064831	1.22962	8.53722	1.80924	0.0715962	0.425095	-4.54801
									ENSECAG00000011075	RFX3	ENSECAG00000011075	100051128	-5.0148	1.72405	-1.80897	0.071638	0.425095	-4.10672
									ENSECAG00000007559	KIF16B	ENSECAG00000007559	100050906	1.33886	4.84679	1.80875	0.0716717	0.425095	-4.48767
									ENSECAG00000020469	VPS51	ENSECAG00000020469	100056545	1.17866	7.18923	1.80869	0.0716819	0.425095	-4.58832
									ENSECAG00000011381	TRIM13	ENSECAG00000011381	100055194	1.33457	5.18966	1.80671	0.0719915	0.425405	-4.48678
									ENSECAG00000019902	PMM2	ENSECAG00000019902	100057523	1.18454	7.84454	1.80628	0.072058	0.425405	-4.58333
									ENSECAG00000017440	TBC1D20	ENSECAG00000017440	102151098	-1.58697	5.0973	-1.80611	0.0720843	0.425405	-4.36374
									ENSECAG00000021807	TOMM7	ENSECAG00000021807	100630688	1.65362	3.75378	1.8061	0.0720864	0.425405	-4.33539
									ENSECAG00000017672	MAST4	ENSECAG00000017672	100056646	-3.07004	2.98096	-1.80502	0.0722557	0.425405	-4.07385
									ENSECAG00000018018	RRP1B	ENSECAG00000018018	100050989	-1.62575	5.37518	-1.80475	0.0722981	0.425405	-4.34746
									ENSECAG00000006848	SLC27A6	ENSECAG00000006848	100063461	2.2393	2.6131	1.80425	0.0723769	0.425405	-4.17208
									ENSECAG00000000077	CPEB3	ENSECAG00000000077	100061932	-5.01365	2.08273	-1.80422	0.0723808	0.425405	-4.11124
									ENSECAG00000007044	FRAS1	ENSECAG00000007044	100051496	-5.04426	2.54695	-1.80412	0.0723972	0.425405	-4.11267
									ENSECAG00000008125	COX20	ENSECAG00000008125	100630213	2.71889	3.07487	1.80395	0.0724234	0.425405	-4.10146
									ENSECAG00000003966	GPC4	ENSECAG00000003966	100057156	1.60286	4.3709	1.80392	0.0724292	0.425405	-4.36178
									ENSECAG00000019162	UBTF	ENSECAG00000019162	100064724	-1.23377	6.6189	-1.80353	0.07249	0.425405	-4.55312
									ENSECAG00000022981	PLEKHN1	ENSECAG00000022981	100146604	-5.06466	2.49138	-1.80353	0.0724904	0.425405	-4.11467
									ENSECAG00000015618	SF3B6	ENSECAG00000015618	100056247	1.77175	4.00638	1.80344	0.0725032	0.425405	-4.29497
									ENSECAG00000021225	MPRIP	ENSECAG00000021225	100052994	-1.17802	7.51593	-1.80319	0.0725437	0.425405	-4.58993
									ENSECAG00000015579	TMEM14A	ENSECAG00000015579	100630848	-5.02856	1.81943	-1.8028	0.0726046	0.425405	-4.11334
									ENSECAG00000010641	UNKL	ENSECAG00000010641	100067623	-5.01661	2.65793	-1.80273	0.0726152	0.425405	-4.1132
									ENSECAG00000014108	TNFRSF8	ENSECAG00000014108	100055885	-5.01502	2.31834	-1.80263	0.0726309	0.425405	-4.11373
									ENSECAG00000022179	PPP4C	ENSECAG00000022179	100064118	1.17649	6.99379	1.80246	0.0726582	0.425405	-4.59481
									ENSECAG00000014409	SPECC1L	ENSECAG00000014409	100053038	-2.31094	4.38552	-1.80226	0.0726893	0.425405	-4.15879
									ENSECAG00000011454	TRAF1	ENSECAG00000011454	100067681	-3.03809	4.90086	-1.80226	0.07269	0.425405	-4.07831
									ENSECAG00000020436	DALRD3	ENSECAG00000020436	111768336	1.34215	5.32484	1.80219	0.0727008	0.425405	-4.49136
									ENSECAG00000009003	APC	ENSECAG00000009003	100064431	-1.72266	4.71019	-1.80199	0.0727331	0.425405	-4.31363
									ENSECAG00000012918	ZNF704	ENSECAG00000012918	100057981	-2.458	2.67228	-1.80187	0.072751	0.425405	-4.1373
									ENSECAG00000000934	PCNX1	ENSECAG00000000934	100054565	-4.32591	4.05936	-1.80127	0.0728468	0.425717	-4.08227
									ENSECAG00000001192	TOB2	ENSECAG00000001192	100055713	-1.5082	6.32332	-1.80021	0.0730137	0.426444	-4.41286
									ENSECAG00000032943	ENSECAG00000032943	ENSECAG00000032943	111771720	-1.99044	4.47565	-1.79916	0.0731807	0.427171	-4.23813
									ENSECAG00000023299	CRAMP1	ENSECAG00000023299	100065479	-4.30336	3.53302	-1.79832	0.0733135	0.427531	-4.08478
									ENSECAG00000014681	IL17RE	ENSECAG00000014681	100052054	1.2725	5.2458	1.7982	0.0733322	0.427531	-4.53422
									ENSECAG00000018826	TMEM141	ENSECAG00000018826	100629484	1.63916	4.80141	1.79796	0.0733701	0.427531	-4.35529
									ENSECAG00000008558	ORMDL2	ENSECAG00000008558	100051518	1.57648	4.96708	1.79717	0.0734966	0.427716	-4.37837
									ENSECAG00000016750	DMPK	ENSECAG00000016750	100146609	-2.10691	4.7249	-1.79655	0.0735946	0.427716	-4.20781
									ENSECAG00000011033	MPI	ENSECAG00000011033	100062077	1.70633	3.95713	1.7964	0.0736197	0.427716	-4.32718
									ENSECAG00000014443	HSD11B1L	ENSECAG00000014443	100147231	1.48629	5.11366	1.79625	0.0736425	0.427716	-4.42241
									ENSECAG00000010008	POLD4	ENSECAG00000010008	100059111	2.0732	3.14001	1.79597	0.0736869	0.427716	-4.21599
									ENSECAG00000017272	SCAPER	ENSECAG00000017272	100061025	-1.78774	5.21807	-1.7959	0.0736992	0.427716	-4.29901
									ENSECAG00000018141	CERS2	ENSECAG00000018141	100055037	1.35586	4.95203	1.79539	0.0737807	0.427716	-4.49322
									ENSECAG00000016660	USP3	ENSECAG00000016660	100067159	-5.00939	2.81538	-1.79533	0.0737894	0.427716	-4.12038
									ENSECAG00000020111	IQGAP3	ENSECAG00000020111	100064268	-4.98564	2.5767	-1.79513	0.0738223	0.427716	-4.12023
									ENSECAG00000009290	IRAG2	ENSECAG00000009290	100068768	1.69304	3.95896	1.7946	0.0739063	0.427716	-4.33406
									ENSECAG00000013828	MARF1	ENSECAG00000013828	100050501	-2.17168	4.18837	-1.79455	0.0739146	0.427716	-4.19544
									ENSECAG00000021191	UGGT1	ENSECAG00000021191	100067440	-1.57239	5.17237	-1.79433	0.0739503	0.427716	-4.3834
									ENSECAG00000039203	SOX4	ENSECAG00000039203	ENSECAG00000039203	-1.23051	6.89054	-1.79429	0.0739558	0.427716	-4.56934
									ENSECAG00000019154	ADAMTSL4	ENSECAG00000019154	100059096	-1.54394	5.21557	-1.79365	0.0740585	0.427743	-4.40118
									ENSECAG00000024566	PITPNM2	ENSECAG00000024566	100060642	-2.43629	4.3523	-1.79358	0.0740691	0.427743	-4.1491
									ENSECAG00000020421	TOMM34	ENSECAG00000020421	100070847	1.53796	4.40623	1.79347	0.0740881	0.427743	-4.4001
									ENSECAG00000013169	SLC22A17	ENSECAG00000013169	100146262	1.17959	6.12186	1.79312	0.0741436	0.427817	-4.60477
									ENSECAG00000042557	ENSECAG00000042557	ENSECAG00000042557	ENSECAG00000042557	-2.29305	4.47978	-1.79255	0.0742346	0.427874	-4.17328
									ENSECAG00000012398	EOGT	ENSECAG00000012398	100053493	-5.04765	2.43438	-1.79247	0.074248	0.427874	-4.12522
									ENSECAG00000004928	EXO5	ENSECAG00000004928	ENSECAG00000004928	1.45051	4.4918	1.79226	0.0742814	0.427874	-4.44296
									ENSECAG00000008582	GPATCH2L	ENSECAG00000008582	100051827	-4.93508	1.77185	-1.79156	0.0743939	0.428277	-4.12125
									ENSECAG00000007787	HP1BP3	ENSECAG00000007787	100058320	-2.67529	5.19221	-1.78981	0.074675	0.428721	-4.12246
									ENSECAG00000030081	ENSECAG00000030081	ENSECAG00000030081	100065800	-4.9923	2.73529	-1.78968	0.0746959	0.428721	-4.12639
									ENSECAG00000019511	MARVELD3	ENSECAG00000019511	100054571	1.51811	4.13911	1.7895	0.074726	0.428721	-4.41401
									ENSECAG00000011271	IGFBP4	ENSECAG00000011271	100034062	-1.26098	7.14381	-1.78935	0.0747494	0.428721	-4.55458
									ENSECAG00000020997	TFB1M	ENSECAG00000020997	100061484	1.53659	4.58194	1.78934	0.0747508	0.428721	-4.40581
									ENSECAG00000025158	MAD2L1BP	ENSECAG00000025158	100055413	2.11786	3.22146	1.78895	0.074814	0.428721	-4.21512
									ENSECAG00000011922	TMBIM1	ENSECAG00000011922	100055634	1.28615	5.74367	1.78821	0.0749345	0.428721	-4.53828
									ENSECAG00000008616	ENSECAG00000008616	ENSECAG00000008616	100059529	-4.94215	2.51098	-1.78774	0.0750108	0.428721	-4.12621
									ENSECAG00000000386	LRRC23	ENSECAG00000000386	100052720	1.56411	4.44223	1.78735	0.0750735	0.428721	-4.39572
									ENSECAG00000011890	ARHGAP30	ENSECAG00000011890	100066336	-4.98833	3.63999	-1.78677	0.0751667	0.428721	-4.1291
									ENSECAG00000042150	ENSECAG00000042150	ENSECAG00000042150	ENSECAG00000042150	1.22438	7.02365	1.78675	0.0751706	0.428721	-4.61626
									ENSECAG00000011574	HDHD5	ENSECAG00000011574	100055425	-5.01381	2.78736	-1.78667	0.0751835	0.428721	-4.13054
									ENSECAG00000012326	CD1D	ENSECAG00000012326	100054770	1.20687	5.71563	1.78657	0.0752	0.428721	-4.5966
									ENSECAG00000024363	G6PC3	ENSECAG00000024363	100064862	1.35952	5.64378	1.78626	0.0752492	0.428721	-4.50144
									ENSECAG00000006792	MACROD1	ENSECAG00000006792	102149144	1.4741	4.60192	1.78574	0.0753335	0.428721	-4.4394
									ENSECAG00000009985	CEP68	ENSECAG00000009985	100063103	-4.95257	2.53787	-1.78556	0.0753643	0.428721	-4.12894
									ENSECAG00000014968	JMY	ENSECAG00000014968	100073264	-3.29436	2.92374	-1.78529	0.0754082	0.428721	-4.08946
									ENSECAG00000020356	MEF2D	ENSECAG00000020356	100064234	-2.24566	4.50802	-1.78515	0.0754305	0.428721	-4.19393
									ENSECAG00000008622	SEMA4A	ENSECAG00000008622	100064005	-5.00765	2.88011	-1.78491	0.0754694	0.428721	-4.13211
									ENSECAG00000015149	MCM7	ENSECAG00000015149	100068673	1.18038	6.37025	1.78474	0.0754966	0.428721	-4.61164
									ENSECAG00000017724	GNA13	ENSECAG00000017724	100062972	-4.95945	2.55076	-1.78465	0.0755121	0.428721	-4.13042
									ENSECAG00000024013	PSMF1	ENSECAG00000024013	100053261	1.23634	6.0617	1.78464	0.075513	0.428721	-4.57362
									ENSECAG00000021473	PREB	ENSECAG00000021473	100071281	-1.22023	6.87296	-1.78448	0.0755393	0.428721	-4.58831
									ENSECAG00000024529	KIAA0895L	ENSECAG00000024529	100053028	-5.01905	2.57428	-1.78425	0.0755764	0.428721	-4.13195
									ENSECAG00000009651	TASOR	ENSECAG00000009651	100059004	-2.7068	4.34675	-1.78409	0.0756018	0.428721	-4.12915
									ENSECAG00000002847	KNOP1	ENSECAG00000002847	100049883	1.35251	5.40696	1.78384	0.075643	0.428721	-4.50587
									ENSECAG00000013789	EPN2	ENSECAG00000013789	100073176	-4.97889	2.44499	-1.7837	0.075666	0.428721	-4.13049
									ENSECAG00000014269	AGAP1	ENSECAG00000014269	100065931	-4.92778	3.19447	-1.7837	0.0756667	0.428721	-4.12951
									ENSECAG00000024758	TMX3	ENSECAG00000024758	100051906	-5.0146	1.70628	-1.78332	0.0757281	0.428827	-4.13447
									ENSECAG00000015912	HEATR5A	ENSECAG00000015912	100050339	-2.25823	4.37803	-1.78276	0.0758194	0.428871	-4.19361
									ENSECAG00000024193	ITGB1BP1	ENSECAG00000024193	100057164	1.53274	4.7905	1.78275	0.0758213	0.428871	-4.41616
									ENSECAG00000017406	HDAC4	ENSECAG00000017406	100067014	-3.49553	3.90155	-1.7819	0.0759607	0.428993	-4.09041
									ENSECAG00000008405	DNAH2	ENSECAG00000008405	100146115	-2.15272	4.98432	-1.78184	0.0759702	0.428993	-4.21617
									ENSECAG00000016043	MICALL1	ENSECAG00000016043	100069931	-2.41623	5.32721	-1.78183	0.075971	0.428993	-4.16682
									ENSECAG00000002866	UGCG	ENSECAG00000002866	100057611	-5.00221	2.79254	-1.78108	0.076095	0.42916	-4.13614
									ENSECAG00000000131	FAM124A	ENSECAG00000000131	100053842	-5.01415	2.32107	-1.78069	0.0761574	0.42916	-4.13747
									ENSECAG00000009303	GFPT2	ENSECAG00000009303	100067002	-2.7343	3.37343	-1.78038	0.0762096	0.42916	-4.13336
									ENSECAG00000015867	PAQR3	ENSECAG00000015867	100059505	-4.97249	2.18285	-1.78036	0.0762118	0.42916	-4.13464
									ENSECAG00000039055	LCN15	ENSECAG00000039055	100147579	1.93824	3.18397	1.77997	0.0762758	0.42916	-4.27609
									ENSECAG00000017792	PARN	ENSECAG00000017792	100050655	-4.98245	2.49728	-1.77985	0.0762959	0.42916	-4.1356
									ENSECAG00000016061	FBXL20	ENSECAG00000016061	100068335	-4.88699	1.61682	-1.77983	0.0762999	0.42916	-4.13187
									ENSECAG00000009536	YWHAE	ENSECAG00000009536	100059962	1.23318	5.93631	1.77853	0.076512	0.429953	-4.5834
									ENSECAG00000024276	TAF8	ENSECAG00000024276	100066613	-4.95406	2.4405	-1.77832	0.0765471	0.429953	-4.1354
									ENSECAG00000014755	ELOVL5	ENSECAG00000014755	100069400	-1.85298	4.31092	-1.77816	0.0765736	0.429953	-4.30063
									ENSECAG00000008480	MAPK8	ENSECAG00000008480	100051798	-4.92388	2.25172	-1.77793	0.0766122	0.429953	-4.13585
									ENSECAG00000022722	ESPL1	ENSECAG00000022722	100063779	-4.97649	2.62632	-1.77747	0.076687	0.430131	-4.13875
									ENSECAG00000012172	PFKFB3	ENSECAG00000012172	100070251	-1.181	6.418	-1.77721	0.0767295	0.430131	-4.62137
									ENSECAG00000015620	ENSECAG00000015620	ENSECAG00000015620	100066075	-4.97786	1.99131	-1.77661	0.0768298	0.430447	-4.13873
									ENSECAG00000012620	PSME3	ENSECAG00000012620	100065788	-4.95939	2.19943	-1.7762	0.0768965	0.430447	-4.13933
									ENSECAG00000011411	PATL1	ENSECAG00000011411	100058878	1.50201	4.08255	1.77609	0.0769145	0.430447	-4.4394
									ENSECAG00000000539	DDX6	ENSECAG00000000539	100063116	-2.26413	4.09287	-1.77578	0.0769655	0.430449	-4.20313
									ENSECAG00000009754	NETO2	ENSECAG00000009754	100056813	-1.60952	5.32601	-1.77557	0.0770006	0.430449	-4.39127
									ENSECAG00000012011	FBN2	ENSECAG00000012011	100073031	-4.96468	2.61436	-1.77526	0.0770524	0.430499	-4.13929
									ENSECAG00000030329	STON1	ENSECAG00000030329	100534008	-4.97101	1.99165	-1.77438	0.0771988	0.431065	-4.13964
									ENSECAG00000023179	RPL4	ENSECAG00000023179	100065968	1.33097	10.8009	1.77413	0.0772397	0.431065	-4.52999
									ENSECAG00000019062	RAB5A	ENSECAG00000019062	100051997	-4.94802	2.30858	-1.77274	0.0774698	0.432109	-4.14207
									ENSECAG00000042391	ENSECAG00000042391	ENSECAG00000042391	111770931	1.54737	4.71989	1.77147	0.0776823	0.433054	-4.4281
									ENSECAG00000023016	PHF3	ENSECAG00000023016	100057084	-1.53182	5.46152	-1.76966	0.0779833	0.434425	-4.43263
									ENSECAG00000022269	CLK3	ENSECAG00000022269	100062320	1.1541	7.42529	1.76925	0.0780528	0.434425	-4.64981
									ENSECAG00000003080	COG3	ENSECAG00000003080	100050896	-1.77416	5.03727	-1.76921	0.078058	0.434425	-4.3384
									ENSECAG00000009465	ZNF213	ENSECAG00000009465	102149130	-1.79714	5.45542	-1.76859	0.0781616	0.434703	-4.33346
									ENSECAG00000030504	SSU72	ENSECAG00000030504	106782823	1.49859	5.11539	1.7682	0.0782278	0.434703	-4.44908
									ENSECAG00000011721	JARID2	ENSECAG00000011721	100051819	-1.26041	6.12654	-1.76814	0.0782379	0.434703	-4.57927
									ENSECAG00000019449	OTUD7B	ENSECAG00000019449	100054396	-2.51672	4.0466	-1.76755	0.0783371	0.435013	-4.16901
									ENSECAG00000015703	RRP1	ENSECAG00000015703	100057293	-1.68736	5.4027	-1.76705	0.0784199	0.435218	-4.37038
									ENSECAG00000010676	ENSECAG00000010676	ENSECAG00000010676	ENSECAG00000010676	2.1863	2.39922	1.76681	0.0784607	0.435218	-4.22689
									ENSECAG00000016070	ABI3	ENSECAG00000016070	100069674	3.02697	2.65968	1.76645	0.0785212	0.435314	-4.12364
									ENSECAG00000017485	TGM1	ENSECAG00000017485	100054584	1.16364	6.43269	1.76566	0.0786547	0.435813	-4.64636
									ENSECAG00000007828	GDPD2	ENSECAG00000007828	100055691	1.21379	6.43662	1.76501	0.0787636	0.436175	-4.61542
									ENSECAG00000017015	MYH11	ENSECAG00000017015	100050346	-4.91862	1.30592	-1.76466	0.0788227	0.436262	-4.14835
									ENSECAG00000008425	LURAP1L	ENSECAG00000008425	100052009	2.00278	2.56936	1.76386	0.0789579	0.43677	-4.27342
									ENSECAG00000023122	PALLD	ENSECAG00000023122	100061451	-4.89035	2.72564	-1.76354	0.0790119	0.436828	-4.14962
									ENSECAG00000008534	LNPK	ENSECAG00000008534	100053400	-4.92861	2.16799	-1.76283	0.0791318	0.437029	-4.15102
									ENSECAG00000011301	SPINT2	ENSECAG00000011301	100064080	1.24404	9.52646	1.76235	0.0792131	0.437029	-4.5961
									ENSECAG00000018613	PDE6D	ENSECAG00000018613	100630114	2.57164	2.69496	1.76232	0.0792187	0.437029	-4.17062
									ENSECAG00000011291	NSD1	ENSECAG00000011291	100058570	-1.58653	5.40075	-1.76229	0.0792223	0.437029	-4.41809
									ENSECAG00000006959	NAPA	ENSECAG00000006959	100066095	1.14471	7.1344	1.762	0.0792719	0.437062	-4.66838
									ENSECAG00000018168	ATF5	ENSECAG00000018168	100146705	-2.47504	2.67148	-1.76137	0.0793794	0.437098	-4.18722
									ENSECAG00000039454	CACTIN	ENSECAG00000039454	111774443	1.26367	5.27611	1.76118	0.0794116	0.437098	-4.58517
									ENSECAG00000017210	SEC31B	ENSECAG00000017210	100070349	-4.89021	2.53004	-1.76116	0.0794143	0.437098	-4.15181
									ENSECAG00000019332	AVL9	ENSECAG00000019332	100070105	-2.22174	3.79903	-1.76093	0.0794526	0.437098	-4.22867
									ENSECAG00000014168	PSMA7	ENSECAG00000014168	100057828	1.1476	7.15428	1.76027	0.0795661	0.437359	-4.66539
									ENSECAG00000006567	SLITRK4	ENSECAG00000006567	100055730	-4.92987	2.07975	-1.75996	0.0796179	0.437359	-4.15545
									ENSECAG00000008121	ENSECAG00000008121	ENSECAG00000008121	100068606	-4.86782	2.22206	-1.75989	0.0796308	0.437359	-4.15236
									ENSECAG00000011834	TIMP2	ENSECAG00000011834	100034134	-1.36895	5.67294	-1.75955	0.0796881	0.437377	-4.52629
									ENSECAG00000022670	WDR37	ENSECAG00000022670	100057572	-4.93199	2.42016	-1.75913	0.0797587	0.437377	-4.15611
									ENSECAG00000032497	ENSECAG00000032497	ENSECAG00000032497	111767394	-1.19235	7.47686	-1.7591	0.0797646	0.437377	-4.63531
									ENSECAG00000017887	ENSECAG00000017887	ENSECAG00000017887	100629541	1.3217	5.70398	1.75753	0.080033	0.438228	-4.55486
									ENSECAG00000013035	ENPP1	ENSECAG00000013035	100073097	-2.80766	4.60877	-1.75749	0.0800385	0.438228	-4.15251
									ENSECAG00000025071	AGBL4	ENSECAG00000025071	102149185	1.41747	4.90986	1.75742	0.0800508	0.438228	-4.50684
									ENSECAG00000014762	PFAS	ENSECAG00000014762	100062488	1.55786	3.9687	1.75701	0.0801208	0.438372	-4.43704
									ENSECAG00000019793	SETBP1	ENSECAG00000019793	100053128	-2.19739	3.90603	-1.75629	0.0802441	0.438715	-4.24629
									ENSECAG00000012316	DTWD1	ENSECAG00000012316	100055565	1.79279	3.61695	1.75613	0.0802709	0.438715	-4.34704
									ENSECAG00000008025	CARMIL3	ENSECAG00000008025	100052034	-2.06051	4.34362	-1.75534	0.080407	0.439194	-4.26946
									ENSECAG00000041882	ENSECAG00000041882	ENSECAG00000041882	ENSECAG00000041882	1.20457	6.60732	1.75511	0.0804459	0.439194	-4.63026
									ENSECAG00000042431	ENSECAG00000042431	ENSECAG00000042431	100146514	-4.90899	3.13054	-1.75405	0.0806281	0.439798	-4.1605
									ENSECAG00000016918	TMED4	ENSECAG00000016918	100065195	1.13851	6.77688	1.75395	0.0806443	0.439798	-4.68032
									ENSECAG00000020977	TCEA2	ENSECAG00000020977	100146980	1.14716	6.56956	1.75353	0.080718	0.439933	-4.67178
									ENSECAG00000017819	NCOA1	ENSECAG00000017819	100056042	-2.11698	5.05548	-1.7533	0.0807566	0.439933	-4.25844
									ENSECAG00000010177	SPOUT1	ENSECAG00000010177	100070165	1.57151	4.34885	1.75285	0.0808343	0.440117	-4.43473
									ENSECAG00000031389	CDKN1C	ENSECAG00000031389	100630277	-4.91893	3.29984	-1.75232	0.0809244	0.440342	-4.16172
									ENSECAG00000000116	SUPT20H	ENSECAG00000000116	100062531	1.72385	4.14313	1.7521	0.0809633	0.440342	-4.37734
									ENSECAG00000013673	TNPO2	ENSECAG00000013673	100063482	-1.31663	5.77027	-1.75171	0.0810301	0.440467	-4.56629
									ENSECAG00000014987	DTNB	ENSECAG00000014987	100055834	1.15347	6.55685	1.75089	0.0811721	0.440857	-4.67556
									ENSECAG00000010753	MAP3K7	ENSECAG00000010753	100065841	-4.869	1.91738	-1.74993	0.0813385	0.440857	-4.16224
									ENSECAG00000021281	KDM5A	ENSECAG00000021281	100056935	-1.58416	5.80967	-1.74971	0.0813767	0.440857	-4.43316
									ENSECAG00000042624	ENSECAG00000042624	ENSECAG00000042624	ENSECAG00000042624	2.77485	2.02503	1.74931	0.0814457	0.440857	-4.16588
									ENSECAG00000010122	TMEM143	ENSECAG00000010122	100053673	2.57471	2.46556	1.7488	0.0815343	0.440857	-4.19009
									ENSECAG00000018150	GPD1L	ENSECAG00000018150	100057124	-1.81727	3.87086	-1.74847	0.0815912	0.440857	-4.35014
									ENSECAG00000001926	FBXO31	ENSECAG00000001926	100070571	-4.91437	3.44105	-1.74804	0.0816655	0.440857	-4.1668
									ENSECAG00000011023	ENSECAG00000011023	ENSECAG00000011023	100062369	1.20825	5.81951	1.74801	0.0816699	0.440857	-4.63652
									ENSECAG00000017737	RNF43	ENSECAG00000017737	100057001	-4.21564	4.1832	-1.74771	0.0817227	0.440857	-4.13929
									ENSECAG00000040364	TOMM22	ENSECAG00000040364	100070131	1.41085	4.94742	1.74763	0.0817358	0.440857	-4.52505
									ENSECAG00000019947	CASC3	ENSECAG00000019947	100067814	-2.03556	4.73836	-1.74731	0.0817921	0.440857	-4.28525
									ENSECAG00000023399	GADD45G	ENSECAG00000023399	100054996	1.21478	5.7534	1.74725	0.0818023	0.440857	-4.63808
									ENSECAG00000008296	CCBE1	ENSECAG00000008296	100050325	-2.48105	2.82991	-1.74717	0.0818166	0.440857	-4.2006
									ENSECAG00000008049	EPOR	ENSECAG00000008049	100057022	2.67329	2.28829	1.74695	0.0818549	0.440857	-4.17561
									ENSECAG00000000440	TMEM8B	ENSECAG00000000440	100067634	-4.85717	2.45882	-1.74668	0.081902	0.440857	-4.16598
									ENSECAG00000040042	ENSECAG00000040042	ENSECAG00000040042	100061811	2.20403	2.95924	1.74608	0.0820052	0.440857	-4.25549
									ENSECAG00000013508	SAP18	ENSECAG00000013508	100050218	1.25093	5.86559	1.74606	0.0820094	0.440857	-4.617
									ENSECAG00000002250	SPRY2	ENSECAG00000002250	100050086	-4.99705	0.882969	-1.74582	0.0820506	0.440857	-4.17169
									ENSECAG00000013504	PSMD5	ENSECAG00000013504	100071800	-4.91594	3.27579	-1.74575	0.0820629	0.440857	-4.16722
									ENSECAG00000008243	ENSECAG00000008243	ENSECAG00000008243	100064440	-1.24202	6.28539	-1.74571	0.0820712	0.440857	-4.63315
									ENSECAG00000007150	DIDO1	ENSECAG00000007150	100058738	-1.28241	5.46815	-1.74571	0.0820712	0.440857	-4.59334
									ENSECAG00000007103	GET3	ENSECAG00000007103	100063417	1.15794	6.75145	1.74562	0.0820862	0.440857	-4.67861
									ENSECAG00000020620	CDC16	ENSECAG00000020620	100069285	1.52373	4.39503	1.74518	0.0821623	0.440857	-4.46518
									ENSECAG00000031983	MTUS1	ENSECAG00000031983	100053906	-1.3413	5.77709	-1.74516	0.0821668	0.440857	-4.55853
									ENSECAG00000037355	ENSECAG00000037355	ENSECAG00000037355	ENSECAG00000037355	-2.06444	3.87413	-1.7446	0.0822633	0.440857	-4.28397
									ENSECAG00000022272	USP34	ENSECAG00000022272	100064939	-1.34053	5.77497	-1.74451	0.0822792	0.440857	-4.56021
									ENSECAG00000019462	KIF7	ENSECAG00000019462	100069672	1.66587	3.48062	1.74447	0.0822874	0.440857	-4.40799
									ENSECAG00000016430	DNAJC6	ENSECAG00000016430	100069605	-2.92871	3.67094	-1.74377	0.0824094	0.441275	-4.1568
									ENSECAG00000039865	ENSECAG00000039865	ENSECAG00000039865	100068433	-1.96692	3.81658	-1.7434	0.0824739	0.441385	-4.31027
									ENSECAG00000000133	TMEM59L	ENSECAG00000000133	100146655	2.0454	3.0435	1.74258	0.0826168	0.441792	-4.28854
									ENSECAG00000015748	ARNT2	ENSECAG00000015748	100067423	-4.84458	3.95871	-1.74246	0.0826381	0.441792	-4.16969
									ENSECAG00000029432	ARL10	ENSECAG00000029432	100068932	-4.84703	2.88075	-1.74206	0.0827091	0.441852	-4.17035
									ENSECAG00000017124	FBXO21	ENSECAG00000017124	100055074	-1.85108	4.2986	-1.74172	0.0827675	0.441852	-4.3442
									ENSECAG00000001414	CIAO3	ENSECAG00000001414	100065271	1.19751	6.16886	1.74164	0.0827824	0.441852	-4.65238
									ENSECAG00000003113	RPL7L1	ENSECAG00000003113	100067007	1.5673	4.65653	1.74139	0.0828252	0.441852	-4.45582
									ENSECAG00000013348	LIMCH1	ENSECAG00000013348	100063373	-4.85421	2.92782	-1.74058	0.0829675	0.442322	-4.1721
									ENSECAG00000022972	TCHP	ENSECAG00000022972	100059689	-4.85855	3.1112	-1.74039	0.0830014	0.442322	-4.17177
									ENSECAG00000016891	CLIC6	ENSECAG00000016891	100062364	-2.13643	4.02447	-1.73962	0.0831368	0.442808	-4.2749
									ENSECAG00000015380	EIF2B3	ENSECAG00000015380	100065686	-1.98302	5.19128	-1.73889	0.0832653	0.443257	-4.31048
									ENSECAG00000009430	C13H16orf72	ENSECAG00000009430	100057445	-2.46811	4.1737	-1.73792	0.0834363	0.443932	-4.21238
									ENSECAG00000012722	SPATA17	ENSECAG00000012722	100056847	2.07723	2.92372	1.7368	0.0836353	0.444127	-4.28743
									ENSECAG00000032606	ENSECAG00000032606	ENSECAG00000032606	100070214	1.96649	3.09804	1.73678	0.0836379	0.444127	-4.31994
									ENSECAG00000015391	IMPDH1	ENSECAG00000015391	100071737	-2.60509	4.84536	-1.73677	0.0836396	0.444127	-4.19589
									ENSECAG00000011566	C9orf24	ENSECAG00000011566	100068624	3.09277	2.66358	1.73644	0.0836984	0.444127	-4.1562
									ENSECAG00000019975	LEF1	ENSECAG00000019975	100072938	-1.26068	5.5835	-1.7364	0.0837056	0.444127	-4.63183
									ENSECAG00000029915	PHF23	ENSECAG00000029915	100146331	1.17486	5.69982	1.73596	0.0837841	0.444127	-4.67412
									ENSECAG00000001324	ISG15	ENSECAG00000001324	100066364	-1.83309	5.04987	-1.73592	0.0837905	0.444127	-4.37207
									ENSECAG00000034190	ENSECAG00000034190	ENSECAG00000034190	ENSECAG00000034190	2.76808	2.2313	1.73569	0.0838316	0.444127	-4.17949
									ENSECAG00000040089	ENSECAG00000040089	ENSECAG00000040089	ENSECAG00000040089	-4.91802	3.12	-1.73547	0.0838711	0.444127	-4.17743
									ENSECAG00000029999	ENSECAG00000029999	ENSECAG00000029999	100146671	-2.27485	4.12823	-1.73485	0.0839808	0.444285	-4.24942
									ENSECAG00000018696	PDE2A	ENSECAG00000018696	100052619	-4.85387	2.03511	-1.7348	0.0839893	0.444285	-4.17807
									ENSECAG00000012788	TTLL1	ENSECAG00000012788	100056216	1.86338	4.74829	1.73397	0.0841375	0.444834	-4.35185
									ENSECAG00000009175	GABBR1	ENSECAG00000009175	100147281	-1.20188	6.43403	-1.73291	0.084326	0.445586	-4.66135
									ENSECAG00000014427	GPC1	ENSECAG00000014427	100067268	-2.30534	3.99893	-1.73267	0.0843684	0.445586	-4.24653
									ENSECAG00000014160	ERCC6	ENSECAG00000014160	100062916	-4.15782	3.25636	-1.73176	0.0845302	0.445951	-4.15572
									ENSECAG00000021839	CCDC138	ENSECAG00000021839	100060195	-4.85566	2.1174	-1.73131	0.0846099	0.445951	-4.18174
									ENSECAG00000021748	ZNHIT2	ENSECAG00000021748	100056638	1.53569	4.75322	1.73104	0.0846593	0.445951	-4.4894
									ENSECAG00000020295	GEN1	ENSECAG00000020295	100072048	-4.85283	1.33936	-1.73076	0.0847093	0.445951	-4.18119
									ENSECAG00000011778	C7H11orf58	ENSECAG00000011778	100071719	1.51943	4.62581	1.73062	0.0847344	0.445951	-4.485
									ENSECAG00000034008	ENSECAG00000034008	ENSECAG00000034008	ENSECAG00000034008	-4.83118	2.85685	-1.73032	0.084788	0.445951	-4.18159
									ENSECAG00000021069	PXK	ENSECAG00000021069	100057684	-4.86506	2.56028	-1.73031	0.0847888	0.445951	-4.18276
									ENSECAG00000009104	TTC23	ENSECAG00000009104	100055995	-2.1574	4.14815	-1.73029	0.0847929	0.445951	-4.27736
									ENSECAG00000017598	IMPA2	ENSECAG00000017598	100058669	-4.83327	2.85891	-1.72931	0.0849679	0.446637	-4.18273
									ENSECAG00000016595	NYNRIN	ENSECAG00000016595	100054117	-3.41011	3.85209	-1.72838	0.0851353	0.447162	-4.15564
									ENSECAG00000007968	COX5B	ENSECAG00000007968	100061973	1.15905	7.02112	1.72792	0.0852173	0.447162	-4.70149
									ENSECAG00000023466	SLAIN2	ENSECAG00000023466	100061309	-4.83845	2.79225	-1.7278	0.0852394	0.447162	-4.18432
									ENSECAG00000029244	ENSECAG00000029244	ENSECAG00000029244	ENSECAG00000029244	2.63685	2.19746	1.72776	0.0852458	0.447162	-4.20291
									ENSECAG00000018760	CDR2L	ENSECAG00000018760	100060171	-1.87816	4.56907	-1.72719	0.0853485	0.44723	-4.35697
									ENSECAG00000024851	EDNRB	ENSECAG00000024851	100033875	-2.31575	3.51117	-1.72715	0.0853557	0.44723	-4.24951
									ENSECAG00000022710	DCAF11	ENSECAG00000022710	100051911	1.12777	6.5834	1.72692	0.085397	0.44723	-4.71959
									ENSECAG00000005995	BCOR	ENSECAG00000005995	100050335	-1.52042	5.37126	-1.7267	0.085437	0.44723	-4.48834
									ENSECAG00000009848	DPCD	ENSECAG00000009848	100070099	1.37879	4.66325	1.72551	0.0856512	0.447823	-4.56061
									ENSECAG00000007647	COL5A3	ENSECAG00000007647	100147388	-1.45187	5.15902	-1.72538	0.085675	0.447823	-4.54059
									ENSECAG00000013579	COPG2	ENSECAG00000013579	100068740	-4.84014	3.17899	-1.72533	0.085684	0.447823	-4.18654
									ENSECAG00000017464	ZNF207	ENSECAG00000017464	ENSECAG00000017464	-1.7085	5.49303	-1.7245	0.0858334	0.44837	-4.41394
									ENSECAG00000024598	CCDC32	ENSECAG00000024598	100071368	1.8651	3.40377	1.72421	0.0858858	0.448389	-4.36037
									ENSECAG00000017324	ENSECAG00000017324	ENSECAG00000017324	100050473	1.20111	5.61644	1.7237	0.0859794	0.448389	-4.66963
									ENSECAG00000007692	BEST1	ENSECAG00000007692	100059901	2.59314	1.8126	1.72364	0.0859903	0.448389	-4.21388
									ENSECAG00000024896	MON2	ENSECAG00000024896	100055899	-2.61043	3.98792	-1.7233	0.086051	0.448389	-4.21168
									ENSECAG00000014003	TMEM192	ENSECAG00000014003	100068165	-4.84764	2.8288	-1.72325	0.0860602	0.448389	-4.18967
									ENSECAG00000006177	TIE1	ENSECAG00000006177	100066563	-4.86719	2.56691	-1.72278	0.0861451	0.448598	-4.18909
									ENSECAG00000006230	ZNF135	ENSECAG00000006230	100063880	-4.87428	1.91536	-1.72247	0.0862013	0.448658	-4.18992
									ENSECAG00000012810	TNKS2	ENSECAG00000012810	100061968	-1.93604	3.85442	-1.72161	0.0863572	0.448948	-4.3439
									ENSECAG00000015913	DYNLT2B	ENSECAG00000015913	100629763	1.79574	3.16986	1.72145	0.0863875	0.448948	-4.38837
									ENSECAG00000009250	RAMP1	ENSECAG00000009250	100066550	1.76661	5.0885	1.72133	0.0864091	0.448948	-4.39706
									ENSECAG00000008254	CRYZ	ENSECAG00000008254	100053415	2.03316	2.81199	1.72118	0.0864359	0.448948	-4.31795
									ENSECAG00000034051	SULT1E1	ENSECAG00000034051	102148009	1.73248	3.86687	1.72036	0.0865846	0.449118	-4.40937
									ENSECAG00000019736	ANKRD27	ENSECAG00000019736	100055611	-1.85805	4.77087	-1.72017	0.0866187	0.449118	-4.36878
									ENSECAG00000015162	SETD1A	ENSECAG00000015162	100063523	-1.53652	5.26517	-1.72011	0.0866302	0.449118	-4.49447
									ENSECAG00000019737	CYP27A1	ENSECAG00000019737	100055936	1.81241	3.5385	1.71993	0.0866625	0.449118	-4.3835
									ENSECAG00000021836	OGFR	ENSECAG00000021836	100146483	1.11286	7.03551	1.71915	0.0868045	0.449118	-4.73836
									ENSECAG00000012793	CPT1B	ENSECAG00000012793	100055438	-4.83938	2.39254	-1.71871	0.0868857	0.449118	-4.19405
									ENSECAG00000032189	ENSECAG00000032189	ENSECAG00000032189	100071649	2.85783	2.43972	1.71871	0.0868859	0.449118	-4.19142
									ENSECAG00000029557	C1orf122	ENSECAG00000029557	106782767	2.24043	3.05624	1.71813	0.0869914	0.449118	-4.27542
									ENSECAG00000013260	BAG6	ENSECAG00000013260	100050296	1.12897	7.88728	1.71807	0.0870021	0.449118	-4.72775
									ENSECAG00000009315	DHTKD1	ENSECAG00000009315	100056844	-4.81111	1.08852	-1.71807	0.0870027	0.449118	-4.19281
									ENSECAG00000011650	BLVRA	ENSECAG00000011650	100064761	-1.59258	4.75862	-1.71794	0.0870261	0.449118	-4.46686
									ENSECAG00000007010	CLU	ENSECAG00000007010	100034172	1.21023	9.60354	1.71751	0.0871045	0.449118	-4.67459
									ENSECAG00000019599	ZNF655	ENSECAG00000019599	100067831	-4.77259	1.63305	-1.71716	0.0871696	0.449118	-4.1925
									ENSECAG00000013646	DNAAF1	ENSECAG00000013646	100070116	2.82724	2.36399	1.71707	0.0871858	0.449118	-4.19635
									ENSECAG00000005881	SPRED2	ENSECAG00000005881	100062947	-4.8358	1.75403	-1.71675	0.0872446	0.449118	-4.19394
									ENSECAG00000019028	C28H12orf29	ENSECAG00000019028	100051280	-4.8121	2.3966	-1.71662	0.0872669	0.449118	-4.19501
									ENSECAG00000016548	WDR46	ENSECAG00000016548	100052757	1.38057	5.18315	1.71655	0.0872811	0.449118	-4.57422
									ENSECAG00000001514	ENSECAG00000001514	ENSECAG00000001514	ENSECAG00000001514	1.18547	6.23013	1.71638	0.0873109	0.449118	-4.6933
									ENSECAG00000023370	SPTBN2	ENSECAG00000023370	100052745	-1.47567	5.27945	-1.71634	0.0873186	0.449118	-4.52203
									ENSECAG00000015828	KLHL12	ENSECAG00000015828	100052378	-1.46279	5.89479	-1.71548	0.0874766	0.449701	-4.53858
									ENSECAG00000006890	MAP3K1	ENSECAG00000006890	100061688	-3.10881	3.79465	-1.71466	0.0876271	0.450244	-4.18025
									ENSECAG00000010312	RHPN2	ENSECAG00000010312	100056200	-2.71384	4.24855	-1.71369	0.0878047	0.450925	-4.21103
									ENSECAG00000020260	TYK2	ENSECAG00000020260	100146182	-1.42626	5.63554	-1.71326	0.0878856	0.45111	-4.55025
									ENSECAG00000024359	SLC45A2	ENSECAG00000024359	100068242	1.6949	3.5575	1.71292	0.087947	0.451195	-4.43184
									ENSECAG00000007549	BRAP	ENSECAG00000007549	100057742	-4.72523	2.43264	-1.71196	0.0881245	0.451663	-4.19614
									ENSECAG00000005959	GPR160	ENSECAG00000005959	100063658	2.78249	2.7131	1.71194	0.0881284	0.451663	-4.20658
									ENSECAG00000024689	TRIP4	ENSECAG00000024689	100053730	1.56744	4.19718	1.71136	0.0882357	0.451932	-4.48541
									ENSECAG00000033381	ENSECAG00000033381	ENSECAG00000033381	ENSECAG00000033381	-3.08833	4.27831	-1.71114	0.0882766	0.451932	-4.18564
									ENSECAG00000018722	AS3MT	ENSECAG00000018722	100069819	2.86092	1.88586	1.71073	0.0883518	0.451932	-4.20134
									ENSECAG00000007275	TTL	ENSECAG00000007275	100052052	-4.77885	1.48967	-1.71031	0.0884298	0.451932	-4.19788
									ENSECAG00000020263	ACOT13	ENSECAG00000020263	100629805	1.54054	5.08458	1.71019	0.088452	0.451932	-4.49925
									ENSECAG00000011686	ACVR1B	ENSECAG00000011686	100062619	-4.68044	1.65559	-1.71017	0.0884551	0.451932	-4.19565
									ENSECAG00000016916	DGKD	ENSECAG00000016916	100065016	-1.4327	5.31057	-1.70995	0.0884959	0.451932	-4.55069
									ENSECAG00000025136	ERICH6	ENSECAG00000025136	100057079	2.18717	1.84182	1.70956	0.0885691	0.452076	-4.29887
									ENSECAG00000021422	DNAJC13	ENSECAG00000021422	100052859	-2.731	4.3082	-1.70913	0.088648	0.45218	-4.21584
									ENSECAG00000008784	PPP1R16B	ENSECAG00000008784	100055621	-4.71194	2.17378	-1.70873	0.0887234	0.45218	-4.19898
									ENSECAG00000004465	RALGAPB	ENSECAG00000004465	100070219	-2.89133	4.3683	-1.70828	0.0888062	0.45218	-4.20174
									ENSECAG00000024063	KDM4C	ENSECAG00000024063	100060699	-3.68681	3.98749	-1.70792	0.0888725	0.45218	-4.17549
									ENSECAG00000035205	ZNF853	ENSECAG00000035205	111776178	1.15329	5.92803	1.70785	0.0888868	0.45218	-4.72053
									ENSECAG00000026978	ENSECAG00000026978	ENSECAG00000026978	100069287	-3.07687	3.58003	-1.70769	0.0889153	0.45218	-4.19059
									ENSECAG00000022447	ENAH	ENSECAG00000022447	100057358	-1.71456	4.90782	-1.70747	0.0889559	0.45218	-4.43221
									ENSECAG00000032139	ENSECAG00000032139	ENSECAG00000032139	100067241	-4.76931	2.66449	-1.7074	0.0889692	0.45218	-4.20162
									ENSECAG00000038332	ENSECAG00000038332	ENSECAG00000038332	100072612	1.32952	5.63303	1.70726	0.0889948	0.45218	-4.61
									ENSECAG00000015809	ZBTB20	ENSECAG00000015809	ENSECAG00000015809	-1.12294	7.24494	-1.70696	0.0890511	0.452237	-4.74977
									ENSECAG00000025137	ARHGAP32	ENSECAG00000025137	100072600	-2.86702	4.89915	-1.7062	0.0891931	0.452729	-4.20544
									ENSECAG00000007962	SOAT1	ENSECAG00000007962	100050551	-4.74287	1.91408	-1.70588	0.0892532	0.452762	-4.20224
									ENSECAG00000012630	EDF1	ENSECAG00000012630	100068036	1.11874	7.41065	1.70568	0.0892896	0.452762	-4.75567
									ENSECAG00000004289	INPP4A	ENSECAG00000004289	100061121	-1.94992	4.6789	-1.70517	0.0893848	0.453015	-4.35859
									ENSECAG00000000105	GCNT2	ENSECAG00000000105	100063291	-2.44376	3.77445	-1.7046	0.0894908	0.453323	-4.25451
									ENSECAG00000035693	ENSECAG00000035693	ENSECAG00000035693	ENSECAG00000035693	-4.84019	2.87555	-1.70361	0.0896765	0.454035	-4.20922
									ENSECAG00000022067	KYAT1	ENSECAG00000022067	100070151	1.27617	5.05514	1.70284	0.0898218	0.454489	-4.64568
									ENSECAG00000018757	SLC9A6	ENSECAG00000018757	100057106	-2.88435	4.07529	-1.70247	0.08989	0.454489	-4.20902
									ENSECAG00000017694	KPNA1	ENSECAG00000017694	100070623	2.31229	2.38217	1.70241	0.0899018	0.454489	-4.2812
									ENSECAG00000019289	RTN4IP1	ENSECAG00000019289	100072029	-4.74211	3.10096	-1.70178	0.0900199	0.454856	-4.20722
									ENSECAG00000006910	ABT1	ENSECAG00000006910	100053564	1.50685	4.30362	1.70143	0.0900853	0.454958	-4.52553
									ENSECAG00000018383	EDEM3	ENSECAG00000018383	100052092	-4.74227	1.29698	-1.70042	0.0902752	0.455562	-4.20748
									ENSECAG00000005912	STARD8	ENSECAG00000005912	100066306	-3.09212	3.75426	-1.70032	0.0902956	0.455562	-4.19941
									ENSECAG00000037214	TUBB4A	ENSECAG00000037214	100065776	3.00497	1.72719	1.70002	0.0903503	0.455609	-4.20334
									ENSECAG00000013355	COA8	ENSECAG00000013355	100059753	-4.796	2.97065	-1.69947	0.0904559	0.455863	-4.21129
									ENSECAG00000005146	DDX31	ENSECAG00000005146	100069463	1.60677	4.07324	1.69922	0.0905024	0.455863	-4.48697
									ENSECAG00000013659	TUBB4B	ENSECAG00000013659	100059595	1.1538	9.07508	1.69904	0.0905369	0.455863	-4.73566
									ENSECAG00000002944	GRK2	ENSECAG00000002944	100059001	1.09649	7.11618	1.69868	0.0906048	0.455976	-4.77303
									ENSECAG00000009095	RNF44	ENSECAG00000009095	100058652	-4.75324	4.66981	-1.69778	0.0907733	0.456595	-4.21094
									ENSECAG00000000964	CAMK2N1	ENSECAG00000000964	111772428	1.30242	5.13504	1.69704	0.090914	0.45678	-4.63689
									ENSECAG00000021821	LAMTOR5	ENSECAG00000021821	106783217	1.40463	4.68667	1.69698	0.0909251	0.45678	-4.58425
[truncated: 2 more rows]

## Sheet: embriones 
										Age12vsAge8
											SYMBOL	GENEID	ENTREZID	logFC	AveExpr	t	P.Value	adj.P.Val	B
										ENSECAG00000020474	CYP19A1	ENSECAG00000020474	100009712	6.69501	8.8365	10.6133	0	0.0002178	8.67546
										ENSECAG00000012485	CDS2	ENSECAG00000012485	100065724	6.63079	7.14231	8.74059	5e-07	0.0007774	6.40943
										ENSECAG00000006012	FMO1	ENSECAG00000006012	100059719	5.62922	6.29466	8.73761	5e-07	0.0007774	6.25568
										ENSECAG00000002223	ENSECAG00000002223	ENSECAG00000002223	ENSECAG00000002223	5.88749	7.81929	8.36907	8e-07	0.0009701	6.03607
										ENSECAG00000034852	COL4A5	ENSECAG00000034852	100054545	6.0347	7.62591	7.90108	1.7e-06	0.0015157	5.41582
										ENSECAG00000016457	E2F8	ENSECAG00000016457	100071962	-5.69692	4.83771	-7.12865	5.3e-06	0.0032449	3.56858
										ENSECAG00000013616	DSG2	ENSECAG00000013616	100066038	3.88441	6.81587	7.08837	5.7e-06	0.0032449	4.25246
										ENSECAG00000021775	KRT4	ENSECAG00000021775	100063511	2.74763	10.2996	7.02356	6.3e-06	0.0032449	4.22347
										ENSECAG00000019781	SERPINE1	ENSECAG00000019781	100033931	6.82254	9.05615	7.01037	6.4e-06	0.0032449	4.19605
										ENSECAG00000015643	CTBS	ENSECAG00000015643	100064763	5.60916	10.4523	6.86564	8e-06	0.0036717	3.98316
										ENSECAG00000008514	ATP5MC3	ENSECAG00000008514	100053347	2.70638	8.59485	6.58498	1.26e-05	0.0050264	3.54804
										ENSECAG00000012393	B4GALT1	ENSECAG00000012393	100068209	3.54498	7.33266	6.51375	1.42e-05	0.0050264	3.43044
										ENSECAG00000013566	PKP2	ENSECAG00000013566	100070065	3.50428	7.41315	6.46636	1.53e-05	0.0050264	3.34656
										ENSECAG00000022868	ENSECAG00000022868	ENSECAG00000022868	100067589	5.58523	6.09458	6.46378	1.54e-05	0.0050264	3.29503
										ENSECAG00000030943	NEU2	ENSECAG00000030943	100057378	4.68333	6.28362	6.39051	1.74e-05	0.0052853	3.18966
										ENSECAG00000022289	TMPRSS2	ENSECAG00000022289	100058498	6.78998	7.07093	6.35267	1.85e-05	0.0052853	3.15446
										ENSECAG00000010022	CYP17A1	ENSECAG00000010022	100034232	6.45719	6.79918	6.1684	2.52e-05	0.006772	2.87272
										ENSECAG00000014561	FUT8	ENSECAG00000014561	100052546	3.25337	6.96151	6.12328	2.72e-05	0.0069025	2.81098
										ENSECAG00000020874	TCN2	ENSECAG00000020874	100063639	3.10546	10.15	6.08054	2.93e-05	0.0069166	2.73127
										ENSECAG00000019885	ATP1B3	ENSECAG00000019885	100062895	2.79478	8.81727	6.04766	3.09e-05	0.0069166	2.68562
										ENSECAG00000027989	ENSECAG00000027989	ENSECAG00000027989	ENSECAG00000027989	3.21722	6.89175	5.97973	3.47e-05	0.0069166	2.58142
										ENSECAG00000021314	COL4A2	ENSECAG00000021314	100066264	4.1533	6.88875	5.96491	3.56e-05	0.0069166	2.55558
										ENSECAG00000009738	RPS19	ENSECAG00000009738	100065329	-3.35464	9.33877	-5.94841	3.67e-05	0.0069166	2.53289
			Embryo				º			ENSECAG00000023592	YBX1	ENSECAG00000023592	100067336	-2.84046	9.09812	-5.94699	3.68e-05	0.0069166	2.53074
		Down	11							ENSECAG00000008500	AQP5	ENSECAG00000008500	111767458	5.52065	6.86831	5.92959	3.79e-05	0.0069166	2.49364
		NotSig	4487							ENSECAG00000016303	ENSECAG00000016303	ENSECAG00000016303	100630076	4.7225	9.14427	5.87267	4.18e-05	0.0070853	2.39446
		Up	68							ENSECAG00000022737	FOLH1	ENSECAG00000022737	100060132	3.27024	7.34255	5.87099	4.19e-05	0.0070853	2.40674
										ENSECAG00000011728	PYGL	ENSECAG00000011728	100066726	4.63367	6.34687	5.78897	4.83e-05	0.0078763	2.25987
										ENSECAG00000022093	SLC2A5	ENSECAG00000022093	100033971	3.83523	5.89206	5.64645	6.2e-05	0.0092647	2.01883
										ENSECAG00000020789	SPON1	ENSECAG00000020789	100056137	5.80126	6.2723	5.64291	6.24e-05	0.0092647	2.01557
										ENSECAG00000019278	GREB1L	ENSECAG00000019278	100051009	3.3134	8.10169	5.63803	6.29e-05	0.0092647	2.013
										ENSECAG00000000372	ARL1	ENSECAG00000000372	100052976	5.02096	5.71016	5.5526	7.31e-05	0.0104371	1.83567
										ENSECAG00000012102	DNMT3B	ENSECAG00000012102	100053900	-4.33069	8.64365	-5.53073	7.6e-05	0.010521	1.841
										ENSECAG00000038379	ENSECAG00000038379	ENSECAG00000038379	100063542	2.24454	8.81972	5.39145	9.75e-05	0.0130931	1.5734
										ENSECAG00000009014	PUDP	ENSECAG00000009014	100052784	3.11795	9.11004	5.19993	0.0001378	0.0175041	1.22989
										ENSECAG00000019838	COL4A1	ENSECAG00000019838	100066148	3.96332	7.28555	5.19913	0.000138	0.0175041	1.26852
										ENSECAG00000006881	CKAP4	ENSECAG00000006881	100068385	2.98939	9.24841	5.1544	0.0001497	0.0184778	1.14705
										ENSECAG00000015857	DNASE1L3	ENSECAG00000015857	100057863	3.16109	7.00518	5.12574	0.0001578	0.0189592	1.14979
										ENSECAG00000010227	LGMN	ENSECAG00000010227	100053265	2.99677	8.98774	5.08239	0.0001708	0.0200002	1.01916
										ENSECAG00000024450	HNF4A	ENSECAG00000024450	100056007	4.45218	5.99688	5.05102	0.000181	0.0206572	1.02787
										ENSECAG00000000105	GCNT2	ENSECAG00000000105	100063291	3.3145	7.74393	5.02848	0.0001886	0.0206949	0.958291
										ENSECAG00000030892	ENSECAG00000030892	ENSECAG00000030892	100050696	-2.92206	7.25568	-5.02352	0.0001904	0.0206949	0.98476
										ENSECAG00000012586	FAHD2A	ENSECAG00000012586	100062565	3.2973	5.7521	4.98338	0.000205	0.0217677	0.903764
										ENSECAG00000024623	ATP1A1	ENSECAG00000024623	100034139	2.71715	11.9974	4.94738	0.0002191	0.022738	0.767503
										ENSECAG00000008967	ENSECAG00000008967	ENSECAG00000008967	100050785	-7.45734	6.30794	-4.88906	0.0002442	0.0239243	0.643656
										ENSECAG00000016673	ENSECAG00000016673	ENSECAG00000016673	100052020	2.19661	9.60613	4.88723	0.000245	0.0239243	0.671175
										ENSECAG00000016866	HSPA13	ENSECAG00000016866	100054291	3.61578	5.37173	4.88446	0.0002463	0.0239243	0.731876
										ENSECAG00000021115	UROC1	ENSECAG00000021115	100060750	4.08899	5.95063	4.77209	0.0003038	0.028529	0.548332
										ENSECAG00000016615	NID1	ENSECAG00000016615	100058173	4.34764	5.66591	4.76789	0.0003062	0.028529	0.542317
										ENSECAG00000017771	ATP1B1	ENSECAG00000017771	100033968	2.7948	8.78617	4.7126	0.0003397	0.0310178	0.353807
										ENSECAG00000006321	GOLPH3	ENSECAG00000006321	100068637	2.19349	8.6707	4.69128	0.0003536	0.0310421	0.337703
										ENSECAG00000021905	HK2	ENSECAG00000021905	100009677	2.90633	8.42205	4.68373	0.0003586	0.0310421	0.31327
										ENSECAG00000023039	CCN3	ENSECAG00000023039	100057055	4.15795	8.59123	4.66813	0.0003693	0.0310421	0.287454
										ENSECAG00000024650	FADS2	ENSECAG00000024650	100062709	2.06467	9.94045	4.65581	0.000378	0.0310421	0.225697
										ENSECAG00000021868	NCL	ENSECAG00000021868	100034004	-2.09193	10.704	-4.6432	0.0003871	0.0310421	0.20893
										ENSECAG00000024958	SLC4A2	ENSECAG00000024958	791243	2.95186	8.60322	4.63458	0.0003935	0.0310421	0.215783
										ENSECAG00000006197	FUCA2	ENSECAG00000006197	100067102	2.84057	6.87547	4.6337	0.0003942	0.0310421	0.288505
										ENSECAG00000010720	ELOVL6	ENSECAG00000010720	100072829	2.41819	8.72955	4.63221	0.0003953	0.0310421	0.207646
										ENSECAG00000016756	GPM6A	ENSECAG00000016756	100051492	3.20344	5.95988	4.61983	0.0004046	0.0310421	0.285705
										ENSECAG00000023318	GNS	ENSECAG00000023318	100034131	2.44383	9.73025	4.60808	0.0004137	0.0310421	0.140717
										ENSECAG00000014112	SLC20A1	ENSECAG00000014112	100064887	2.79791	6.20745	4.60683	0.0004147	0.0310421	0.257752
										ENSECAG00000008303	LAMB1	ENSECAG00000008303	100060360	2.05082	8.79256	4.59735	0.0004222	0.0310948	0.143528
										ENSECAG00000022912	ENSECAG00000022912	ENSECAG00000022912	100056283	4.17279	6.0652	4.57971	0.0004366	0.0316418	0.211403
										ENSECAG00000014949	TPM1	ENSECAG00000014949	100067330	-2.95555	6.82373	-4.5072	0.0005011	0.0355233	0.0809746
										ENSECAG00000022018	TRIM47	ENSECAG00000022018	100059340	-3.61981	6.39139	-4.50241	0.0005057	0.0355233	0.0471577
										ENSECAG00000011734	TRPV4	ENSECAG00000011734	100066552	3.47145	7.37344	4.48486	0.0005229	0.0361065	0.0066288
										ENSECAG00000021773	ATP6V1A	ENSECAG00000021773	100061223	2.2605	8.3416	4.47398	0.0005339	0.0361065	-0.0537441
										ENSECAG00000010932	AGPAT2	ENSECAG00000010932	100068797	2.53516	7.73848	4.47021	0.0005377	0.0361065	-0.0543901
										ENSECAG00000013324	TXN	ENSECAG00000013324	100033827	2.37755	6.83216	4.45268	0.000556	0.0367947	-0.0125442
										ENSECAG00000011657	HEXB	ENSECAG00000011657	100073289	3.1571	5.57735	4.41788	0.0005943	0.0387656	-0.0656918
										ENSECAG00000006749	ATP13A3	ENSECAG00000006749	100069072	2.53636	7.03943	4.3675	0.0006546	0.0420952	-0.198898
										ENSECAG00000001652	ITGA6	ENSECAG00000001652	100064056	2.61566	8.42141	4.35155	0.0006749	0.0428012	-0.30375
										ENSECAG00000023009	LCP1	ENSECAG00000023009	100050663	2.30694	6.65392	4.33067	0.0007026	0.0439443	-0.244893
										ENSECAG00000014138	AHCYL2	ENSECAG00000014138	100071835	2.98021	6.32914	4.30295	0.0007411	0.0457258	-0.278221
										ENSECAG00000016785	ERP44	ENSECAG00000016785	100054749	3.52084	6.22176	4.28037	0.000774	0.0469586	-0.330313
										ENSECAG00000024852	FABP3	ENSECAG00000024852	100033895	2.38937	8.46377	4.27532	0.0007816	0.0469586	-0.420172
										ENSECAG00000027677	MT-ND6	ENSECAG00000027677	807848	-2.54232	6.57451	-4.26594	0.0007959	0.047195	-0.346777
										ENSECAG00000023370	SPTBN2	ENSECAG00000023370	100052745	2.2476	8.10278	4.25836	0.0008076	0.0472766	-0.464178
										ENSECAG00000002896	MYCN	ENSECAG00000002896	100146296	-3.54925	6.44327	-4.23241	0.0008491	0.0490778	-0.397293
										ENSECAG00000006917	P4HA3	ENSECAG00000006917	100065260	2.7892	5.75609	4.19109	0.0009198	0.0524032	-0.465984
										ENSECAG00000015498	CALCOCO2	ENSECAG00000015498	100055791	1.70753	9.36926	4.18377	0.000933	0.0524032	-0.633711
										ENSECAG00000008848	PDIA4	ENSECAG00000008848	100060535	1.91049	10.6014	4.17929	0.0009411	0.0524032	-0.673023
										ENSECAG00000014247	TINAGL1	ENSECAG00000014247	100056208	3.5141	6.88705	4.1724	0.0009537	0.0524675	-0.549813
										ENSECAG00000022873	ATP8A1	ENSECAG00000022873	100062902	2.78877	5.77428	4.1591	0.0009787	0.0527683	-0.531964
										ENSECAG00000021781	TTLL12	ENSECAG00000021781	100071120	-2.6952	9.34161	-4.15658	0.0009835	0.0527683	-0.55908
										ENSECAG00000006979	GALNT10	ENSECAG00000006979	100630302	1.96296	7.81817	4.15115	0.0009939	0.0527683	-0.638069
										ENSECAG00000018870	IVNS1ABP	ENSECAG00000018870	100052212	2.01773	9.52189	4.13982	0.001016	0.053321	-0.73161
										ENSECAG00000023202	LPCAT3	ENSECAG00000023202	100053035	2.54807	7.52517	4.11131	0.0010738	0.0557182	-0.716533
										ENSECAG00000023192	GYG1	ENSECAG00000023192	100058811	2.1072	7.87329	4.09807	0.0011019	0.0565292	-0.722424
										ENSECAG00000023865	RAB11A	ENSECAG00000023865	100066116	2.87002	6.8117	4.09158	0.0011158	0.0566105	-0.673946
										ENSECAG00000011305	VSTM5	ENSECAG00000011305	100058418	3.84875	5.10709	4.07768	0.0011465	0.0575241	-0.658984
										ENSECAG00000042806	FXYD4	ENSECAG00000042806	100629797	2.59792	6.65769	4.06162	0.0011829	0.0580127	-0.745174
										ENSECAG00000018242	HNRNPAB	ENSECAG00000018242	111767711	-2.08187	8.52148	-4.05895	0.0011891	0.0580127	-0.759944
										ENSECAG00000040361	H4C9	ENSECAG00000040361	115945192	2.45308	6.39112	4.05163	0.0012061	0.0580127	-0.708498
										ENSECAG00000013490	ZDHHC9	ENSECAG00000013490	100054679	2.28332	7.02282	4.05126	0.001207	0.0580127	-0.792868
										ENSECAG00000013936	SNRNP70	ENSECAG00000013936	100054907	-2.19765	7.54199	-4.0248	0.0012709	0.0599056	-0.819283
										ENSECAG00000024079	RPL31	ENSECAG00000024079	100059235	-2.3068	7.96921	-4.02103	0.0012803	0.0599056	-0.822395
										ENSECAG00000013334	B4GALT4	ENSECAG00000013334	100071082	2.62762	7.16427	4.01564	0.0012938	0.0599056	-0.863308
										ENSECAG00000015725	HADHA	ENSECAG00000015725	100071381	2.00226	7.86886	4.00791	0.0013135	0.0599056	-0.897426
										ENSECAG00000023141	LAMC1	ENSECAG00000023141	100055269	1.83779	9.1693	4.00023	0.0013334	0.0599056	-0.988074
										ENSECAG00000009946	GPS1	ENSECAG00000009946	100056238	2.21368	7.50542	3.99891	0.0013368	0.0599056	-0.856383
										ENSECAG00000015050	CTH	ENSECAG00000015050	100053614	2.0587	7.82829	3.99837	0.0013382	0.0599056	-0.916295
										ENSECAG00000011836	TTC27	ENSECAG00000011836	100054467	2.14619	6.36911	3.96376	0.0014319	0.0634755	-0.900914
										ENSECAG00000009328	LRIG1	ENSECAG00000009328	100064196	2.65962	6.16796	3.95725	0.0014502	0.0636713	-0.909768
										ENSECAG00000021294	SPTLC2	ENSECAG00000021294	100059392	2.95923	7.33703	3.94806	0.0014766	0.06421	-0.990364
										ENSECAG00000017883	ABCB10	ENSECAG00000017883	100065938	2.33247	6.32784	3.93586	0.0015123	0.065141	-0.954316
										ENSECAG00000013896	IFI30	ENSECAG00000013896	100070878	2.17952	8.56519	3.93093	0.0015269	0.0651581	-1.10681
										ENSECAG00000041300	ENSECAG00000041300	ENSECAG00000041300	100064588	2.24408	10.3129	3.91886	0.0015635	0.0660999	-1.16744
										ENSECAG00000030271	MSRB1	ENSECAG00000030271	100068001	2.32863	6.50517	3.90251	0.0016144	0.0676266	-1.00551
										ENSECAG00000024795	CPVL	ENSECAG00000024795	100069591	2.4404	6.99155	3.89742	0.0016305	0.0676826	-1.06498
										ENSECAG00000015404	SLC26A3	ENSECAG00000015404	100034163	3.26196	5.10026	3.88816	0.0016605	0.0683032	-0.996888
										ENSECAG00000017998	DHCR24	ENSECAG00000017998	100034055	1.6709	10.4059	3.87143	0.0017159	0.0699519	-1.25886
										ENSECAG00000023026	PAPPA	ENSECAG00000023026	100033920	4.23767	6.70848	3.86307	0.0017443	0.0704805	-1.10406
										ENSECAG00000012386	SELENOS	ENSECAG00000012386	100057595	3.36809	4.98679	3.83549	0.0018413	0.0737501	-1.08489
										ENSECAG00000042952	GPX3	ENSECAG00000042952	100033835	2.04689	8.7705	3.80468	0.0019563	0.0776747	-1.35066
										ENSECAG00000032327	ARF1	ENSECAG00000032327	100060911	1.5277	8.53733	3.79146	0.0020078	0.0790329	-1.33812
										ENSECAG00000009181	CLINT1	ENSECAG00000009181	100071176	2.08354	8.03265	3.77224	0.0020853	0.0807326	-1.35919
										ENSECAG00000023650	ABAT	ENSECAG00000023650	100051470	3.83225	5.15704	3.76917	0.0020979	0.0807326	-1.19406
										ENSECAG00000000403	ENSECAG00000000403	ENSECAG00000000403	ENSECAG00000000403	-2.66753	8.42866	-3.76395	0.0021196	0.0807326	-1.31542
										ENSECAG00000021749	ENSECAG00000021749	ENSECAG00000021749	100146156	2.26602	8.45589	3.76121	0.002131	0.0807326	-1.38641
										ENSECAG00000016128	RPS18	ENSECAG00000016128	100052654	2.04143	9.3114	3.75678	0.0021497	0.0807326	-1.41061
										ENSECAG00000011708	GAREM1	ENSECAG00000011708	100066443	2.89778	5.19757	3.75504	0.0021571	0.0807326	-1.21939
										ENSECAG00000024278	ASAP2	ENSECAG00000024278	100072516	-2.20358	7.79785	-3.73123	0.0022607	0.0839229	-1.29242
										ENSECAG00000014993	SCNN1B	ENSECAG00000014993	100069008	2.27691	7.68748	3.72564	0.0022858	0.0841688	-1.43929
										ENSECAG00000008981	GRHPR	ENSECAG00000008981	100066566	2.43439	6.36274	3.72144	0.0023048	0.0841896	-1.32302
										ENSECAG00000023870	ACSS1	ENSECAG00000023870	100057725	1.6443	8.1552	3.69478	0.0024292	0.087999	-1.51469
										ENSECAG00000009453	ALDH6A1	ENSECAG00000009453	100050834	2.58959	5.84491	3.69095	0.0024476	0.087999	-1.38117
										ENSECAG00000023524	DKC1	ENSECAG00000023524	100062345	-2.22805	7.75403	-3.68397	0.0024816	0.0885228	-1.37875
										ENSECAG00000012770	ALDH9A1	ENSECAG00000012770	100060577	2.84674	7.13514	3.66939	0.002554	0.0904006	-1.4936
										ENSECAG00000016227	NAGLU	ENSECAG00000016227	100066052	2.73944	6.46113	3.64074	0.0027027	0.0949272	-1.49866
										ENSECAG00000022891	ENSECAG00000022891	ENSECAG00000022891	100067170	2.2643	6.4873	3.61384	0.0028503	0.0993461	-1.54637
										ENSECAG00000000496	PRR14	ENSECAG00000000496	100063765	-3.88839	6.29312	-3.59521	0.0029572	0.102291	-1.49523
										ENSECAG00000018836	FAM3D	ENSECAG00000018836	100050284	2.32552	6.79228	3.58286	0.0030303	0.104033	-1.64673
										ENSECAG00000011147	EIF4G3	ENSECAG00000011147	791239	-1.80475	7.34446	-3.56652	0.0031298	0.106647	-1.6412
										ENSECAG00000019681	MAN1A2	ENSECAG00000019681	100066466	2.48428	6.59078	3.55911	0.0031761	0.107423	-1.67445
										ENSECAG00000000196	MMP15	ENSECAG00000000196	100062872	2.98861	6.23192	3.5329	0.0033452	0.11231	-1.70517
										ENSECAG00000016114	ATP6V0A4	ENSECAG00000016114	100064797	1.78739	8.51011	3.50733	0.0035189	0.117278	-1.91054
										ENSECAG00000019284	NEU1	ENSECAG00000019284	100059083	2.26134	8.01063	3.49831	0.0035823	0.118325	-1.89959
										ENSECAG00000040878	ENSECAG00000040878	ENSECAG00000040878	111774431	-1.72364	8.62792	-3.49266	0.0036226	0.118325	-1.8346
										ENSECAG00000007371	ENSECAG00000007371	ENSECAG00000007371	100064139	-1.76745	8.85671	-3.49191	0.003628	0.118325	-1.84874
										ENSECAG00000015387	MYLK	ENSECAG00000015387	100070489	2.01389	7.20724	3.4796	0.0037175	0.119203	-1.86307
										ENSECAG00000009067	SLC16A6	ENSECAG00000009067	100053247	2.4297	7.44416	3.47906	0.0037215	0.119203	-1.87558
										ENSECAG00000014820	DSP	ENSECAG00000014820	100061514	1.58568	9.42303	3.47747	0.0037332	0.119203	-2.00201
										ENSECAG00000015849	FLNB	ENSECAG00000015849	100057963	1.23612	10.4573	3.46215	0.0038484	0.122025	-2.04688
										ENSECAG00000007207	SLC35A1	ENSECAG00000007207	100070654	2.87884	6.63461	3.45214	0.0039254	0.122694	-1.88013
										ENSECAG00000005359	COMT	ENSECAG00000005359	111774802	3.27823	6.83598	3.44436	0.0039864	0.122694	-1.86963
										ENSECAG00000027681	MT-ND2	ENSECAG00000027681	807844	-2.41085	11.1635	-3.44314	0.003996	0.122694	-2.08505
										ENSECAG00000008893	PARVB	ENSECAG00000008893	100050839	2.45366	7.39776	3.43794	0.0040375	0.122694	-1.92779
										ENSECAG00000012006	BCL9L	ENSECAG00000012006	111774226	-2.129	6.92021	-3.43644	0.0040494	0.122694	-1.86036
										ENSECAG00000029519	ANKRD11	ENSECAG00000029519	100050107	-1.74472	8.8509	-3.43506	0.0040605	0.122694	-2.00337
										ENSECAG00000018943	JPT1	ENSECAG00000018943	100059961	2.71164	6.90614	3.43438	0.004066	0.122694	-1.83388
										ENSECAG00000014273	ANO8	ENSECAG00000014273	100146761	-2.06504	6.19154	-3.4321	0.0040844	0.122694	-1.83007
										ENSECAG00000002048	MOGS	ENSECAG00000002048	100069105	1.90301	7.91883	3.39973	0.0043551	0.129372	-2.05867
										ENSECAG00000013635	ENSECAG00000013635	ENSECAG00000013635	100146128	1.46907	10.1596	3.39878	0.0043634	0.129372	-2.14085
										ENSECAG00000019219	SETD7	ENSECAG00000019219	100063257	1.80709	7.2704	3.38633	0.0044724	0.131669	-2.01257
										ENSECAG00000015492	VWA5A	ENSECAG00000015492	100071957	2.46378	5.50803	3.37694	0.0045564	0.131669	-1.9232
										ENSECAG00000024976	OCIAD1	ENSECAG00000024976	100054246	2.72902	5.41018	3.37417	0.0045815	0.131669	-1.92174
										ENSECAG00000006840	B3GNT7	ENSECAG00000006840	102148196	2.09617	9.04801	3.3735	0.0045876	0.131669	-2.18765
										ENSECAG00000031341	SURF4	ENSECAG00000031341	100069310	1.90407	7.48312	3.37106	0.0046098	0.131669	-2.08448
										ENSECAG00000017460	ATP12A	ENSECAG00000017460	100052912	1.26961	9.47919	3.37062	0.0046139	0.131669	-2.20825
										ENSECAG00000003345	ENO1	ENSECAG00000003345	100051879	1.4571	10.1239	3.35561	0.0047533	0.132798	-2.23214
										ENSECAG00000030969	CHST4	ENSECAG00000030969	100068136	2.29334	8.36982	3.35512	0.0047579	0.132798	-2.18835
										ENSECAG00000005999	ENSECAG00000005999	ENSECAG00000005999	ENSECAG00000005999	1.92341	8.33793	3.35453	0.0047635	0.132798	-2.17292
										ENSECAG00000022461	SLC33A1	ENSECAG00000022461	100051998	2.19252	5.88111	3.35386	0.0047698	0.132798	-1.98115
										ENSECAG00000036088	SDC4	ENSECAG00000036088	100070934	2.69568	5.84449	3.33161	0.004985	0.137949	-1.98218
										ENSECAG00000020283	CHCHD2	ENSECAG00000020283	100060727	2.0635	7.41478	3.32201	0.0050808	0.139344	-2.12501
										ENSECAG00000010175	NDUFS8	ENSECAG00000010175	100053392	2.48051	6.52169	3.32046	0.0050965	0.139344	-2.02131
										ENSECAG00000010201	ENSECAG00000010201	ENSECAG00000010201	100058017	2.80733	6.58293	3.31171	0.0051856	0.140938	-2.1269
										ENSECAG00000016077	NNT	ENSECAG00000016077	100052705	1.86835	7.44876	3.30268	0.0052793	0.14149	-2.23305
										ENSECAG00000023879	IQGAP1	ENSECAG00000023879	100068724	1.22977	9.52669	3.30022	0.0053052	0.14149	-2.34142
										ENSECAG00000040088	MAGED1	ENSECAG00000040088	100147318	1.69613	8.28334	3.29902	0.0053179	0.14149	-2.28984
										ENSECAG00000036666	SRPRB	ENSECAG00000036666	100629957	2.67269	6.17724	3.29788	0.0053299	0.14149	-2.10764
										ENSECAG00000018342	GPAT4	ENSECAG00000018342	100050446	1.40459	8.53003	3.29048	0.0054087	0.142751	-2.29931
										ENSECAG00000018757	SLC9A6	ENSECAG00000018757	100057106	2.13574	5.41427	3.28595	0.0054575	0.143212	-2.08286
										ENSECAG00000021350	SRSF4	ENSECAG00000021350	106780873	-2.64825	6.2858	-3.28261	0.0054937	0.14334	-2.0708
										ENSECAG00000020044	BPNT2	ENSECAG00000020044	100067414	1.7365	8.42952	3.27033	0.0056291	0.146038	-2.3467
										ENSECAG00000019938	GFPT1	ENSECAG00000019938	100061157	1.72182	7.71161	3.26469	0.0056925	0.146558	-2.26461
										ENSECAG00000008613	ACAA1	ENSECAG00000008613	100050082	1.97243	6.70162	3.26284	0.0057134	0.146558	-2.20238
										ENSECAG00000026909	DNMT1	ENSECAG00000026909	100058341	-1.92998	8.00681	-3.2579	0.0057697	0.147176	-2.25126
										ENSECAG00000011366	HERPUD1	ENSECAG00000011366	100062120	1.8952	7.04985	3.25246	0.0058322	0.147944	-2.27394
										ENSECAG00000016487	ATP6V1E1	ENSECAG00000016487	100049854	1.76272	7.0212	3.243	0.0059427	0.149913	-2.26437
										ENSECAG00000010321	FNIP2	ENSECAG00000010321	100069124	2.93488	6.4691	3.22935	0.0061058	0.151448	-2.24771
										ENSECAG00000010629	TEP1	ENSECAG00000010629	100072576	1.72947	7.75715	3.22824	0.0061192	0.151448	-2.36688
										ENSECAG00000015153	PCDH1	ENSECAG00000015153	100072165	1.76617	8.03641	3.22791	0.0061232	0.151448	-2.39622
										ENSECAG00000022515	MYO5B	ENSECAG00000022515	100069390	1.67691	8.34852	3.22678	0.0061369	0.151448	-2.43003
										ENSECAG00000019711	PGD	ENSECAG00000019711	100146298	1.47633	8.20292	3.22412	0.0061694	0.151448	-2.41636
										ENSECAG00000012593	ATP2A1	ENSECAG00000012593	100064403	-2.56657	5.64841	-3.21699	0.0062573	0.152198	-2.1548
										ENSECAG00000016918	TMED4	ENSECAG00000016918	100065195	1.71336	7.09225	3.21624	0.0062666	0.152198	-2.33766
										ENSECAG00000022208	SHANK2	ENSECAG00000022208	100061705	-2.80968	6.39156	-3.2036	0.0064256	0.155234	-2.21978
										ENSECAG00000021209	CRELD2	ENSECAG00000021209	100054752	2.02669	7.60858	3.18664	0.0066453	0.159407	-2.44783
										ENSECAG00000017831	SDF4	ENSECAG00000017831	100066142	1.7669	7.38159	3.18491	0.0066681	0.159407	-2.44123
										ENSECAG00000005944	MPHOSPH10	ENSECAG00000005944	100050492	-2.54811	5.61235	-3.17815	0.0067581	0.160079	-2.21367
										ENSECAG00000004993	MICAL3	ENSECAG00000004993	100054807	1.34599	7.80579	3.17474	0.006804	0.160079	-2.48119
										ENSECAG00000014055	SEC22B	ENSECAG00000014055	100059997	2.99907	5.75734	3.17443	0.0068082	0.160079	-2.2709
										ENSECAG00000007105	IDH2	ENSECAG00000007105	100069086	1.77066	7.09824	3.17233	0.0068365	0.160079	-2.39522
										ENSECAG00000021716	LPCAT1	ENSECAG00000021716	100071898	1.54309	7.38948	3.16078	0.0069948	0.16295	-2.46639
										ENSECAG00000022166	AKAP12	ENSECAG00000022166	100063263	-3.34415	5.9144	-3.15192	0.0071187	0.164548	-2.26349
										ENSECAG00000012159	AMT	ENSECAG00000012159	100053253	2.1949	6.90739	3.15028	0.0071419	0.164548	-2.3328
										ENSECAG00000000559	SLC5A11	ENSECAG00000000559	100068437	-2.60269	6.49634	-3.14819	0.0071715	0.164548	-2.30641
										ENSECAG00000016459	ENSECAG00000016459	ENSECAG00000016459	100629559	-2.06092	7.66185	-3.14442	0.0072253	0.164953	-2.43475
										ENSECAG00000009117	SET	ENSECAG00000009117	100066929	-1.61279	7.76236	-3.13849	0.0073107	0.165306	-2.46416
										ENSECAG00000014261	TCOF1	ENSECAG00000014261	100060348	-2.82409	7.55133	-3.13832	0.0073131	0.165306	-2.33324
										ENSECAG00000017656	NDUFB7	ENSECAG00000017656	100064992	2.1641	5.94719	3.12598	0.0074942	0.168369	-2.33051
										ENSECAG00000002379	RFX7	ENSECAG00000002379	100054682	-2.53575	5.16119	-3.12197	0.0075539	0.168369	-2.29867
										ENSECAG00000008426	PAPSS2	ENSECAG00000008426	100071740	1.54868	9.14274	3.12075	0.0075722	0.168369	-2.66129
										ENSECAG00000013359	LRRC8A	ENSECAG00000013359	100066843	1.7296	6.5939	3.1177	0.007618	0.168369	-2.47689
										ENSECAG00000023800	AK2	ENSECAG00000023800	100055706	1.36396	8.10595	3.11671	0.007633	0.168369	-2.58251
										ENSECAG00000019077	CLTC	ENSECAG00000019077	100057364	1.57572	10.0357	3.11347	0.0076822	0.168639	-2.70209
										ENSECAG00000024342	ZC3H4	ENSECAG00000024342	100071206	-2.09904	7.14354	-3.10926	0.0077465	0.169237	-2.45092
										ENSECAG00000012442	GBGT1	ENSECAG00000012442	100069388	1.91294	6.14792	3.09826	0.0079171	0.170753	-2.46145
										ENSECAG00000013050	ITM2B	ENSECAG00000013050	100050288	1.89913	8.15669	3.09566	0.0079579	0.170753	-2.67672
										ENSECAG00000014110	ENSECAG00000014110	ENSECAG00000014110	100057014	2.08556	6.01095	3.0954	0.007962	0.170753	-2.45277
										ENSECAG00000024420	SCAP	ENSECAG00000024420	100054081	1.46987	8.53395	3.09518	0.0079655	0.170753	-2.67221
										ENSECAG00000011735	ITGA7	ENSECAG00000011735	100058756	1.84995	7.77041	3.09138	0.0080257	0.17124	-2.6594
										ENSECAG00000023953	OGDH	ENSECAG00000023953	100065225	1.41005	9.13488	3.08695	0.0080964	0.171441	-2.71233
										ENSECAG00000033456	H1-5	ENSECAG00000033456	100052727	-1.84367	8.49944	-3.08488	0.0081297	0.171441	-2.62169
										ENSECAG00000008755	POR	ENSECAG00000008755	100059789	1.99555	8.9096	3.08376	0.0081477	0.171441	-2.73195
										ENSECAG00000002233	SLC44A1	ENSECAG00000002233	100060701	2.3391	5.70021	3.08039	0.0082022	0.171567	-2.49247
										ENSECAG00000012080	AHCYL1	ENSECAG00000012080	100058372	1.93177	6.74379	3.0769	0.0082591	0.171567	-2.57818
										ENSECAG00000009033	AP2B1	ENSECAG00000009033	100058050	1.56014	7.83407	3.07325	0.0083191	0.171567	-2.66641
										ENSECAG00000014617	SERBP1	ENSECAG00000014617	100069110	-1.41335	9.00538	-3.07131	0.0083509	0.171567	-2.68933
										ENSECAG00000016912	ATP11B	ENSECAG00000016912	100066562	1.63404	6.51364	3.06919	0.008386	0.171567	-2.56678
										ENSECAG00000024389	TEC	ENSECAG00000024389	100061381	-2.59985	5.58631	-3.06498	0.0084563	0.171567	-2.40952
										ENSECAG00000023803	TM9SF2	ENSECAG00000023803	100061300	2.05726	7.81579	3.06142	0.008516	0.171567	-2.71005
										ENSECAG00000007736	SLC38A7	ENSECAG00000007736	100063372	1.60397	6.45103	3.05712	0.0085888	0.171567	-2.5521
										ENSECAG00000013572	PRSS8	ENSECAG00000013572	102148278	1.84834	7.54311	3.05568	0.0086133	0.171567	-2.70518
										ENSECAG00000010410	BOD1L1	ENSECAG00000010410	100056054	-1.83964	7.66451	-3.05512	0.008623	0.171567	-2.6097
										ENSECAG00000015522	ENSECAG00000015522	ENSECAG00000015522	106782477	3.32046	5.11858	3.0539	0.0086436	0.171567	-2.45531
										ENSECAG00000016315	SERINC5	ENSECAG00000016315	100073260	2.19678	5.33588	3.05318	0.008656	0.171567	-2.49775
										ENSECAG00000015106	PIK3C2B	ENSECAG00000015106	100054391	-2.17797	7.05133	-3.04902	0.0087276	0.171567	-2.53486
										ENSECAG00000018498	ERMP1	ENSECAG00000018498	100051763	1.935	6.64993	3.04895	0.0087289	0.171567	-2.61399
										ENSECAG00000023962	SF3A1	ENSECAG00000023962	100058749	-1.52186	7.72834	-3.04681	0.0087659	0.171567	-2.6255
										ENSECAG00000022694	RAB6A	ENSECAG00000022694	100065545	2.1233	5.39133	3.04644	0.0087722	0.171567	-2.49857
										ENSECAG00000017256	RPS28	ENSECAG00000017256	100060851	-2.0064	6.3129	-3.04527	0.0087925	0.171567	-2.47868
										ENSECAG00000009389	RPL35	ENSECAG00000009389	100070944	-2.30193	7.47732	-3.03121	0.0090406	0.174393	-2.5573
										ENSECAG00000000792	LUC7L	ENSECAG00000000792	100065090	-2.05702	6.83483	-3.02815	0.0090954	0.174393	-2.52359
										ENSECAG00000022986	CNDP1	ENSECAG00000022986	100061728	1.2173	9.6393	3.02572	0.0091392	0.174393	-2.85728
										ENSECAG00000018599	ATP5PB	ENSECAG00000018599	100058893	1.58817	9.04782	3.02566	0.0091403	0.174393	-2.80608
										ENSECAG00000023016	PHF3	ENSECAG00000023016	100057084	-1.69449	7.49896	-3.02488	0.0091544	0.174393	-2.64957
										ENSECAG00000025036	RSL1D1	ENSECAG00000025036	100056041	-1.81071	7.53038	-3.02421	0.0091665	0.174393	-2.64078
										ENSECAG00000019217	HM13	ENSECAG00000019217	100053502	1.64496	7.58948	3.0188	0.0092652	0.175539	-2.76974
										ENSECAG00000022083	FLOT1	ENSECAG00000022083	100050936	2.16205	6.47608	3.01464	0.0093417	0.176257	-2.61997
										ENSECAG00000019083	SORL1	ENSECAG00000019083	100071572	-3.2055	7.81261	-3.00964	0.0094345	0.176836	-2.65711
										ENSECAG00000000319	SRP14	ENSECAG00000000319	100057403	2.36025	6.40065	3.00873	0.0094514	0.176836	-2.62527
										ENSECAG00000012186	PHLPP2	ENSECAG00000012186	100054529	1.52075	7.02866	3.00611	0.0095005	0.176836	-2.71376
										ENSECAG00000014015	APBB1	ENSECAG00000014015	100069964	2.29483	5.45133	3.00469	0.0095273	0.176836	-2.54779
										ENSECAG00000000186	DEGS1	ENSECAG00000000186	100055442	2.48489	6.53635	2.99568	0.0096983	0.176894	-2.72194
										ENSECAG00000005594	PAQR8	ENSECAG00000005594	100056251	2.65619	7.83955	2.99565	0.0096989	0.176894	-2.82157
										ENSECAG00000034383	ENSECAG00000034383	ENSECAG00000034383	100063459	1.2696	11.7022	2.98881	0.0098309	0.176894	-2.94606
										ENSECAG00000024544	SF1	ENSECAG00000024544	100050420	-1.7067	7.96179	-2.98838	0.0098394	0.176894	-2.75351
										ENSECAG00000006959	NAPA	ENSECAG00000006959	100066095	1.82408	6.95158	2.98638	0.0098783	0.176894	-2.70908
										ENSECAG00000017756	SRSF11	ENSECAG00000017756	100068423	-1.79338	6.86204	-2.98545	0.0098963	0.176894	-2.68404
										ENSECAG00000015468	MGAT4A	ENSECAG00000015468	100630397	2.13788	6.02594	2.98524	0.0099005	0.176894	-2.68461
										ENSECAG00000011852	ALDH4A1	ENSECAG00000011852	100147246	-2.60294	6.07956	-2.98499	0.0099054	0.176894	-2.55563
										ENSECAG00000009054	CKB	ENSECAG00000009054	100055201	2.53467	6.72011	2.98389	0.009927	0.176894	-2.71762
										ENSECAG00000037138	ATP6V1G1	ENSECAG00000037138	100051132	1.69583	6.81781	2.98279	0.0099485	0.176894	-2.71032
										ENSECAG00000009694	IWS1	ENSECAG00000009694	100146526	-1.58606	7.73213	-2.98077	0.0099882	0.176894	-2.73586
										ENSECAG00000012746	STAR	ENSECAG00000012746	100009707	3.03592	5.93687	2.97872	0.0100289	0.176894	-2.65038
										ENSECAG00000012372	SPNS1	ENSECAG00000012372	ENSECAG00000012372	-2.2122	6.61826	-2.97705	0.0100619	0.176894	-2.59404
										ENSECAG00000009309	HACL1	ENSECAG00000009309	100063920	1.81952	5.78655	2.97651	0.0100728	0.176894	-2.65169
										ENSECAG00000016601	NDUFA9	ENSECAG00000016601	100058544	1.60026	7.029	2.97194	0.010164	0.177812	-2.75303
										ENSECAG00000014786	MGAT1	ENSECAG00000014786	102149649	1.95186	6.60575	2.9619	0.0103675	0.180663	-2.75888
										ENSECAG00000012639	NOP2	ENSECAG00000012639	100052203	-1.87715	7.77673	-2.96002	0.0104061	0.180663	-2.76226
										ENSECAG00000020431	SGK1	ENSECAG00000020431	100073151	1.63584	8.22334	2.95274	0.0105569	0.182586	-2.91308
										ENSECAG00000014473	SEC14L1	ENSECAG00000014473	100050884	2.05515	7.95615	2.94583	0.0107018	0.182988	-2.90554
										ENSECAG00000015801	POLR3E	ENSECAG00000015801	100057807	-1.90231	6.63808	-2.94477	0.0107242	0.182988	-2.71479
										ENSECAG00000015266	NOTCH2	ENSECAG00000015266	100067078	2.26397	6.02217	2.94476	0.0107243	0.182988	-2.75982
										ENSECAG00000022190	GALNT1	ENSECAG00000022190	100052833	1.79479	9.22542	2.944	0.0107405	0.182988	-3.00504
										ENSECAG00000000008	RPLP2	ENSECAG00000000008	100034001	-1.75019	8.58145	-2.93499	0.0109331	0.185578	-2.8423
										ENSECAG00000023040	NDUFA8	ENSECAG00000023040	100067562	2.05206	6.79473	2.93111	0.0110172	0.18598	-2.71856
										ENSECAG00000005100	TTYH3	ENSECAG00000005100	100059822	1.96654	6.80759	2.93014	0.0110382	0.18598	-2.84045
										ENSECAG00000010727	KLHL2	ENSECAG00000010727	100068150	2.07273	6.36154	2.92615	0.0111253	0.186308	-2.7751
										ENSECAG00000003121	ALDOA	ENSECAG00000003121	100066121	1.4449	9.58872	2.92552	0.0111393	0.186308	-3.0296
										ENSECAG00000008961	ENSECAG00000008961	ENSECAG00000008961	ENSECAG00000008961	-1.8028	7.82563	-2.92275	0.0112002	0.186642	-2.8644
										ENSECAG00000018500	GLA	ENSECAG00000018500	100060370	2.08208	6.11493	2.9092	0.0115034	0.190998	-2.85617
										ENSECAG00000011325	CGNL1	ENSECAG00000011325	111767596	1.56741	7.10642	2.90531	0.0115919	0.19177	-2.92644
										ENSECAG00000024243	GNAS	ENSECAG00000024243	100056464	1.45101	8.93256	2.89934	0.0117293	0.193343	-3.06529
										ENSECAG00000013895	ZNF777	ENSECAG00000013895	106780890	-1.788	6.42151	-2.89202	0.0118996	0.194392	-2.78528
										ENSECAG00000022641	SDF2L1	ENSECAG00000022641	100057341	2.64885	5.70778	2.8913	0.0119164	0.194392	-2.7668
										ENSECAG00000012861	TBX3	ENSECAG00000012861	100056019	-2.40576	7.30533	-2.89112	0.0119207	0.194392	-2.75429
										ENSECAG00000008760	RAD54L	ENSECAG00000008760	100064782	-2.48733	6.53516	-2.88507	0.0120637	0.195942	-2.7548
										ENSECAG00000011528	ABHD2	ENSECAG00000011528	100053880	2.16243	7.97232	2.88263	0.0121218	0.195942	-3.06672
										ENSECAG00000020234	TUBB	ENSECAG00000020234	106782295	1.96488	6.47088	2.88168	0.0121445	0.195942	-2.82415
										ENSECAG00000008635	PIGG	ENSECAG00000008635	100050713	1.67033	6.70118	2.87444	0.0123188	0.198046	-2.95146
										ENSECAG00000035193	TRIM16	ENSECAG00000035193	100146229	1.77965	6.85706	2.87227	0.0123715	0.198046	-2.93501
										ENSECAG00000009449	GRPEL2	ENSECAG00000009449	100071700	2.47581	5.59858	2.86907	0.0124497	0.198046	-2.76607
										ENSECAG00000003925	ENSECAG00000003925	ENSECAG00000003925	111767398	-3.13089	5.53747	-2.86818	0.0124716	0.198046	-2.74217
										ENSECAG00000008164	CALR	ENSECAG00000008164	100064107	1.52874	11.7645	2.86579	0.0125303	0.198046	-3.17354
										ENSECAG00000009231	NARF	ENSECAG00000009231	100056757	3.0497	5.02707	2.8656	0.0125351	0.198046	-2.78798
										ENSECAG00000011899	PNN	ENSECAG00000011899	100060952	-1.96035	7.33186	-2.86154	0.0126357	0.198881	-2.96213
										ENSECAG00000013080	HYOU1	ENSECAG00000013080	100071323	1.44495	10.0443	2.85995	0.0126751	0.198881	-3.18652
										ENSECAG00000028173	ENSECAG00000028173	ENSECAG00000028173	ENSECAG00000028173	-2.33634	8.86738	-2.85717	0.0127447	0.199289	-3.13712
										ENSECAG00000018072	ENSECAG00000018072	ENSECAG00000018072	100069924	1.19312	8.58663	2.85091	0.0129028	0.200718	-3.11238
										ENSECAG00000006756	MYH14	ENSECAG00000006756	100630525	-1.63682	7.69962	-2.85007	0.012924	0.200718	-3.04396
										ENSECAG00000008644	MEAK7	ENSECAG00000008644	100070195	1.89497	5.8895	2.84682	0.0130068	0.201319	-2.86021
										ENSECAG00000010033	PPP1R10	ENSECAG00000010033	100051304	-1.75283	7.23468	-2.83972	0.0131897	0.20346	-2.96782
										ENSECAG00000015249	REEP4	ENSECAG00000015249	100146676	1.65236	6.68788	2.83631	0.0132786	0.204142	-3.01357
										ENSECAG00000011530	MOV10	ENSECAG00000011530	100059089	-2.3479	7.06751	-2.83191	0.0133938	0.205222	-2.91572
										ENSECAG00000003051	SLC30A1	ENSECAG00000003051	100054805	2.00387	7.22206	2.82696	0.0135246	0.206333	-3.05925
										ENSECAG00000022920	VPS54	ENSECAG00000022920	100051472	2.3094	5.24896	2.82576	0.0135567	0.206333	-2.88157
										ENSECAG00000041123	ENSECAG00000041123	ENSECAG00000041123	ENSECAG00000041123	-2.4005	6.48924	-2.82158	0.0136686	0.207345	-2.84876
										ENSECAG00000018405	EHMT1	ENSECAG00000018405	100058869	-1.40665	8.38236	-2.81924	0.0137315	0.207609	-3.06398
										ENSECAG00000021950	NPM1	ENSECAG00000021950	100059112	-1.51985	9.73001	-2.81684	0.0137965	0.207903	-3.17936
										ENSECAG00000000035	GNL3L	ENSECAG00000000035	100060512	1.50313	7.95077	2.81058	0.0139672	0.208836	-3.13213
										ENSECAG00000007392	NPEPPS	ENSECAG00000007392	100069104	1.64139	6.88957	2.81038	0.0139726	0.208836	-3.07635
										ENSECAG00000000106	TXNDC5	ENSECAG00000000106	100061945	1.60509	7.11217	2.80954	0.0139956	0.208836	-3.09757
										ENSECAG00000023134	KCNK5	ENSECAG00000023134	100065337	1.54933	6.55477	2.80583	0.0140979	0.209677	-3.06137
										ENSECAG00000023461	TMPO	ENSECAG00000023461	100066269	1.28492	10.0637	2.80169	0.0142129	0.210702	-3.28487
										ENSECAG00000007829	TPP1	ENSECAG00000007829	100070095	1.72225	7.19121	2.79503	0.0143999	0.212783	-3.15368
										ENSECAG00000007562	AUNIP	ENSECAG00000007562	100057451	-1.519	8.89233	-2.78329	0.0147356	0.217041	-3.22323
										ENSECAG00000012455	TM9SF1	ENSECAG00000012455	100051449	2.00409	7.55636	2.77507	0.014975	0.218486	-3.21617
										ENSECAG00000019277	IFRD2	ENSECAG00000019277	100061975	-2.62086	6.11979	-2.77464	0.0149876	0.218486	-2.93083
										ENSECAG00000021627	SLC16A1	ENSECAG00000021627	100064182	1.51569	8.64805	2.77339	0.0150245	0.218486	-3.30556
										ENSECAG00000000303	SLC2A1	ENSECAG00000000303	100034080	1.42605	9.63675	2.7723	0.0150567	0.218486	-3.34241
										ENSECAG00000023403	OTUD4	ENSECAG00000023403	100070999	-2.1081	5.85658	-2.77175	0.015073	0.218486	-2.92425
										ENSECAG00000015757	RPL26	ENSECAG00000015757	100062602	1.61427	8.34262	2.76118	0.0153882	0.221631	-3.19828
										ENSECAG00000011942	GLB1	ENSECAG00000011942	100056330	1.73632	8.57604	2.76089	0.015397	0.221631	-3.3269
										ENSECAG00000011175	B4GALT7	ENSECAG00000011175	100058225	2.11431	5.16306	2.75962	0.0154355	0.221631	-2.95861
										ENSECAG00000014780	XBP1	ENSECAG00000014780	100059209	1.92529	6.87861	2.75717	0.0155097	0.221998	-3.16374
										ENSECAG00000000428	CMPK1	ENSECAG00000000428	100063738	2.20317	6.48232	2.7491	0.0157567	0.224828	-3.08906
										ENSECAG00000015945	SLC17A5	ENSECAG00000015945	100068130	1.76535	7.35065	2.74648	0.0158378	0.224916	-3.24541
										ENSECAG00000042198	GPX2	ENSECAG00000042198	100146145	1.82689	6.01093	2.74572	0.0158614	0.224916	-3.05422
										ENSECAG00000023395	KCNK6	ENSECAG00000023395	100064140	-1.65576	7.78219	-2.74262	0.015958	0.225586	-3.12626
										ENSECAG00000013539	ITFG1	ENSECAG00000013539	100049976	2.17128	5.10659	2.73937	0.01606	0.226327	-3.04707
										ENSECAG00000021354	NOP16	ENSECAG00000021354	100058691	-1.84783	6.15511	-2.73551	0.0161816	0.226371	-2.99826
										ENSECAG00000013738	SLC25A13	ENSECAG00000013738	100063046	1.57145	7.29877	2.73517	0.0161925	0.226371	-3.22052
										ENSECAG00000022048	PYGB	ENSECAG00000022048	100057085	1.51397	8.69437	2.73456	0.0162118	0.226371	-3.32536
										ENSECAG00000012826	CDO1	ENSECAG00000012826	100629132	2.25999	6.22683	2.72948	0.0163736	0.227487	-3.04826
										ENSECAG00000022718	ENSECAG00000022718	ENSECAG00000022718	100058946	-1.98143	7.00004	-2.72811	0.0164177	0.227487	-3.09315
										ENSECAG00000016979	KATNB1	ENSECAG00000016979	100052319	-2.33859	5.68839	-2.72714	0.0164488	0.227487	-3.00527
										ENSECAG00000018843	TMEM165	ENSECAG00000018843	100059582	1.44634	7.18413	2.72583	0.0164911	0.227487	-3.26348
										ENSECAG00000012337	LMAN2	ENSECAG00000012337	100058443	1.55825	7.53777	2.72359	0.0165635	0.227798	-3.29606
										ENSECAG00000023150	SSR4	ENSECAG00000023150	100057948	1.62493	7.06361	2.72139	0.0166347	0.22809	-3.255
										ENSECAG00000019018	NCAPH2	ENSECAG00000019018	100056669	1.74103	7.50014	2.71886	0.0167174	0.228538	-3.22781
										ENSECAG00000017980	PCSK7	ENSECAG00000017980	100062727	1.36939	8.82142	2.71553	0.0168264	0.229341	-3.40362
										ENSECAG00000031624	ENSECAG00000031624	ENSECAG00000031624	111772327	-2.32883	6.23738	-2.7116	0.0169561	0.230422	-3.04011
										ENSECAG00000043001	GPBP1L1	ENSECAG00000043001	100052246	2.17168	5.66316	2.70922	0.0170352	0.230775	-3.08591
										ENSECAG00000018378	TRAM1	ENSECAG00000018378	100051585	2.10554	6.81085	2.70778	0.0170832	0.230775	-3.26882
										ENSECAG00000027675	MT-ND4	ENSECAG00000027675	807852	-1.98741	12.1098	-2.70584	0.0171482	0.23097	-3.47006
										ENSECAG00000018661	EXTL3	ENSECAG00000018661	100054778	1.88362	6.57475	2.7018	0.0172839	0.231621	-3.22045
										ENSECAG00000010099	SLC26A11	ENSECAG00000010099	100056450	2.28965	6.74672	2.70014	0.0173403	0.231621	-3.27411
										ENSECAG00000010039	NDUFB8	ENSECAG00000010039	100060451	1.36832	6.93901	2.69989	0.0173487	0.231621	-3.22003
										ENSECAG00000033318	ENSECAG00000033318	ENSECAG00000033318	ENSECAG00000033318	-1.95428	5.48114	-2.69793	0.0174151	0.231829	-3.04988
										ENSECAG00000027694	MT-ND5	ENSECAG00000027694	807853	-2.24135	12.7516	-2.69433	0.017538	0.232786	-3.48502
										ENSECAG00000000036	MAGED2	ENSECAG00000000036	100060545	1.4268	7.93696	2.69277	0.0175917	0.232822	-3.36861
										ENSECAG00000011716	SLC27A4	ENSECAG00000011716	100067009	1.65724	7.20205	2.69032	0.0176758	0.23326	-3.32267
										ENSECAG00000023820	CTSB	ENSECAG00000023820	100060963	1.53738	9.14141	2.68757	0.0177713	0.233843	-3.48488
										ENSECAG00000024844	ACADVL	ENSECAG00000024844	100061583	1.27628	7.71596	2.68492	0.0178634	0.23438	-3.37063
										ENSECAG00000026981	SRRM1	ENSECAG00000026981	100071467	-1.29912	8.33478	-2.68343	0.0179152	0.234386	-3.37687
										ENSECAG00000004904	SMO	ENSECAG00000004904	100033990	-1.99927	5.51446	-2.67635	0.0181643	0.236882	-3.07908
										ENSECAG00000022593	ATP6V1B1	ENSECAG00000022593	100050282	1.51253	8.08469	2.67508	0.0182097	0.236882	-3.35442
										ENSECAG00000021449	CDK12	ENSECAG00000021449	100068316	-1.4652	7.45271	-2.67294	0.0182856	0.237194	-3.29627
										ENSECAG00000008439	HMGB1	ENSECAG00000008439	100033873	-1.50595	8.21982	-2.66809	0.0184596	0.237888	-3.39185
										ENSECAG00000012089	BRD2	ENSECAG00000012089	100052542	-1.70934	7.85079	-2.66742	0.0184835	0.237888	-3.33416
										ENSECAG00000019162	UBTF	ENSECAG00000019162	100064724	-1.28479	7.88419	-2.66704	0.0184973	0.237888	-3.31674
										ENSECAG00000010316	YKT6	ENSECAG00000010316	100051895	1.27389	7.67933	2.66565	0.0185475	0.237888	-3.36835
										ENSECAG00000014218	SIGLEC1	ENSECAG00000014218	100146426	-1.35644	9.09619	-2.66018	0.0187463	0.239763	-3.48818
										ENSECAG00000027671	MT-ATP6	ENSECAG00000027671	807854	-2.19539	12.7567	-2.65694	0.0188648	0.240606	-3.55104
										ENSECAG00000009685	TMCO3	ENSECAG00000009685	100067334	1.71999	5.9791	2.65278	0.0190187	0.240767	-3.26872
										ENSECAG00000008684	HTT	ENSECAG00000008684	100053721	1.26844	8.42065	2.65275	0.0190198	0.240767	-3.4669
										ENSECAG00000017703	SLC35F6	ENSECAG00000017703	100071319	1.64713	7.13445	2.65232	0.0190356	0.240767	-3.38507
										ENSECAG00000021276	BRD3	ENSECAG00000021276	100066434	-1.95599	6.19225	-2.64651	0.0192523	0.242149	-3.21359
										ENSECAG00000005437	MPDU1	ENSECAG00000005437	100062007	1.91048	5.44234	2.64631	0.0192598	0.242149	-3.21593
										ENSECAG00000006430	RPS10	ENSECAG00000006430	100062360	-1.71065	8.22871	-2.64513	0.0193041	0.242149	-3.38071
										ENSECAG00000001445	CHD7	ENSECAG00000001445	100052622	-1.21099	8.00226	-2.63984	0.0195039	0.243985	-3.42247
										ENSECAG00000024986	RAP2B	ENSECAG00000024986	102148373	2.03216	6.11109	2.63734	0.019599	0.244289	-3.18365
										ENSECAG00000009311	SH3TC2	ENSECAG00000009311	100071721	1.96221	6.95234	2.63639	0.0196351	0.244289	-3.40522
										ENSECAG00000015930	TSN	ENSECAG00000015930	100055077	-2.44732	5.64298	-2.63435	0.0197133	0.244595	-3.12862
										ENSECAG00000005550	SFN	ENSECAG00000005550	100057082	2.1377	6.82431	2.62765	0.019972	0.246712	-3.29677
										ENSECAG00000017638	ENSECAG00000017638	ENSECAG00000017638	100057998	2.94406	4.93687	2.62713	0.019992	0.246712	-3.17311
										ENSECAG00000016518	SEC24B	ENSECAG00000016518	100072883	-2.75152	5.52555	-2.62314	0.0201477	0.247068	-3.1473
										ENSECAG00000013231	CLPTM1L	ENSECAG00000013231	100071903	1.32253	7.52438	2.62037	0.0202568	0.247068	-3.44562
										ENSECAG00000023280	FADS1	ENSECAG00000023280	102150261	1.25256	8.74938	2.61903	0.0203094	0.247068	-3.57733
										ENSECAG00000033446	REEP6	ENSECAG00000033446	100146126	2.57149	5.4808	2.61828	0.0203392	0.247068	-3.27344
										ENSECAG00000008291	MDN1	ENSECAG00000008291	100071075	-1.10748	9.21234	-2.61548	0.0204501	0.247068	-3.5716
										ENSECAG00000018305	KHSRP	ENSECAG00000018305	100065608	-1.54339	8.56696	-2.6149	0.0204732	0.247068	-3.47077
										ENSECAG00000018101	FBLN1	ENSECAG00000018101	100052767	1.80347	6.87314	2.61477	0.0204782	0.247068	-3.44342
										ENSECAG00000009658	MTA1	ENSECAG00000009658	100146742	-1.89224	6.53342	-2.6131	0.0205451	0.247068	-3.24284
										ENSECAG00000006771	PRKCA	ENSECAG00000006771	100063318	1.06961	8.64639	2.61279	0.0205572	0.247068	-3.58499
										ENSECAG00000015049	UXS1	ENSECAG00000015049	100054871	1.9675	6.4735	2.61267	0.0205619	0.247068	-3.39114
										ENSECAG00000022532	GSE1	ENSECAG00000022532	100056131	-1.77861	6.08648	-2.60832	0.0207365	0.248511	-3.29352
										ENSECAG00000010355	DDX10	ENSECAG00000010355	100069845	-1.74598	6.33535	-2.60696	0.0207915	0.248518	-3.28941
										ENSECAG00000000518	ARID1B	ENSECAG00000000518	100061001	-1.4598	7.16442	-2.60477	0.0208803	0.248928	-3.38988
										ENSECAG00000009482	PPRC1	ENSECAG00000009482	100060142	-1.55084	9.84236	-2.60286	0.0209578	0.248999	-3.58961
										ENSECAG00000014658	SCD	ENSECAG00000014658	100060485	1.53554	10.2727	2.60072	0.0210449	0.248999	-3.66716
										ENSECAG00000011140	YARS2	ENSECAG00000011140	100064921	1.86716	6.08986	2.6006	0.0210499	0.248999	-3.29806
										ENSECAG00000014260	FOS	ENSECAG00000014260	100051632	2.14289	7.6658	2.59662	0.0212131	0.250281	-3.44428
										ENSECAG00000008550	WBP11	ENSECAG00000008550	100063867	-1.55188	6.84868	-2.59126	0.0214349	0.252247	-3.36758
										ENSECAG00000016552	PAXBP1	ENSECAG00000016552	100063627	-1.91387	5.58265	-2.58557	0.0216729	0.254391	-3.29139
										ENSECAG00000010849	MDH1	ENSECAG00000010849	100051612	1.31265	8.61316	2.58112	0.0218608	0.25448	-3.6139
										ENSECAG00000013110	ESYT1	ENSECAG00000013110	100051975	1.86548	6.35139	2.57981	0.0219163	0.25448	-3.42426
										ENSECAG00000022255	EPB41	ENSECAG00000022255	100056416	1.19823	7.99872	2.57959	0.0219255	0.25448	-3.56522
										ENSECAG00000012054	ITSN1	ENSECAG00000012054	100062926	-1.8483	6.10983	-2.57897	0.021952	0.25448	-3.33154
										ENSECAG00000005547	CDT1	ENSECAG00000005547	100051139	2.22452	6.84011	2.5788	0.0219591	0.25448	-3.30917
										ENSECAG00000020636	GALNT11	ENSECAG00000020636	100063633	-1.79729	7.85729	-2.57503	0.0221203	0.255094	-3.46346
										ENSECAG00000000397	SDHA	ENSECAG00000000397	100034244	1.06767	9.16655	2.57495	0.0221238	0.255094	-3.67928
										ENSECAG00000021742	MYO5A	ENSECAG00000021742	100069562	1.30853	7.96324	2.57326	0.0221964	0.255287	-3.59793
										ENSECAG00000008638	RERE	ENSECAG00000008638	100051942	-2.06182	7.29395	-2.57011	0.022332	0.255745	-3.41047
										ENSECAG00000020480	ADPGK	ENSECAG00000020480	100052166	2.08102	5.74322	2.56974	0.0223483	0.255745	-3.39049
										ENSECAG00000037199	H4C3	ENSECAG00000037199	115945192	-2.93892	6.1264	-2.56504	0.0225526	0.257437	-3.32112
										ENSECAG00000013375	ABHD16A	ENSECAG00000013375	100058736	2.01673	5.75707	2.56051	0.0227512	0.258439	-3.40223
										ENSECAG00000016204	SLC31A2	ENSECAG00000016204	100053455	1.55214	7.75954	2.56046	0.0227535	0.258439	-3.62099
										ENSECAG00000020336	KIF1B	ENSECAG00000020336	100057126	1.41496	6.35763	2.55695	0.0229085	0.259554	-3.47826
										ENSECAG00000017164	PPIB	ENSECAG00000017164	100066834	1.38136	9.12956	2.55537	0.0229787	0.259705	-3.72128
										ENSECAG00000009952	EGFR	ENSECAG00000009952	100067755	1.40479	7.46273	2.55382	0.0230477	0.259842	-3.61366
										ENSECAG00000007605	KMT2B	ENSECAG00000007605	100059802	-1.98622	7.90242	-2.55238	0.0231122	0.259927	-3.46935
										ENSECAG00000008585	YEATS2	ENSECAG00000008585	100066877	-2.035	5.80398	-2.55083	0.0231815	0.260066	-3.30384
										ENSECAG00000037332	ENSECAG00000037332	ENSECAG00000037332	100629964	-1.89263	6.6841	-2.54656	0.0233738	0.261092	-3.3445
										ENSECAG00000019571	ISYNA1	ENSECAG00000019571	100069557	1.49176	6.76411	2.54626	0.0233873	0.261092	-3.51337
										ENSECAG00000025013	R3HCC1	ENSECAG00000025013	100057997	-1.9507	5.42625	-2.54366	0.0235055	0.261246	-3.28563
										ENSECAG00000017109	QSOX1	ENSECAG00000017109	100053280	2.81545	5.52777	2.54344	0.0235156	0.261246	-3.42955
										ENSECAG00000022285	RBM33	ENSECAG00000022285	106783114	-1.36736	7.27499	-2.54107	0.0236236	0.261725	-3.53083
										ENSECAG00000014572	RBBP6	ENSECAG00000014572	100033991	-1.62481	6.6399	-2.53997	0.0236738	0.261725	-3.45272
										ENSECAG00000022333	MFSD4A	ENSECAG00000022333	100055030	2.10187	7.49219	2.53763	0.023781	0.261725	-3.65675
										ENSECAG00000020072	FNBP4	ENSECAG00000020072	100058440	-1.5306	7.30716	-2.53742	0.0237909	0.261725	-3.5584
										ENSECAG00000023674	AXIN1	ENSECAG00000023674	100065116	-2.13708	6.14611	-2.53552	0.0238784	0.261725	-3.33691
										ENSECAG00000024719	ENSECAG00000024719	ENSECAG00000024719	100053371	1.89856	8.81888	2.53181	0.02405	0.261725	-3.75055
										ENSECAG00000008683	FTH1	ENSECAG00000008683	100630595	1.16109	9.80403	2.53136	0.0240708	0.261725	-3.78063
										ENSECAG00000010205	CRAT	ENSECAG00000010205	100070062	1.79199	5.64101	2.53038	0.0241165	0.261725	-3.39596
										ENSECAG00000031648	PROKR1	ENSECAG00000031648	100061616	1.52402	6.98513	2.52953	0.0241562	0.261725	-3.57879
										ENSECAG00000000124	COPG1	ENSECAG00000000124	100050080	1.03393	9.10347	2.529	0.024181	0.261725	-3.72628
										ENSECAG00000035031	UBB	ENSECAG00000035031	100033924	1.01154	9.49349	2.52882	0.0241892	0.261725	-3.74619
										ENSECAG00000019709	OSTC	ENSECAG00000019709	100629846	2.74133	5.89659	2.52638	0.0243037	0.261962	-3.45621
										ENSECAG00000011722	COX4I1	ENSECAG00000011722	100056171	1.06691	8.61376	2.52591	0.0243258	0.261962	-3.74013
										ENSECAG00000000516	CHPF	ENSECAG00000000516	100059511	1.96146	5.44648	2.52382	0.0244242	0.262402	-3.39405
										ENSECAG00000017182	VPS13C	ENSECAG00000017182	100067582	1.49648	6.77276	2.5217	0.0245241	0.262856	-3.58654
										ENSECAG00000013970	ASH2L	ENSECAG00000013970	100059465	1.24837	8.90166	2.51528	0.0248299	0.265511	-3.7612
										ENSECAG00000008786	OSBP	ENSECAG00000008786	100058845	1.37959	7.35284	2.51234	0.0249711	0.265904	-3.63456
										ENSECAG00000024652	FUCA1	ENSECAG00000024652	100071543	1.64716	9.02683	2.5121	0.0249831	0.265904	-3.79668
										ENSECAG00000019476	ACTN1	ENSECAG00000019476	100053070	1.10108	9.19098	2.5104	0.0250651	0.266157	-3.79211
										ENSECAG00000002256	ENSECAG00000002256	ENSECAG00000002256	ENSECAG00000002256	1.50135	6.60088	2.50748	0.0252064	0.266725	-3.56639
										ENSECAG00000017903	PSAT1	ENSECAG00000017903	100061380	-2.23841	6.37184	-2.50689	0.0252355	0.266725	-3.37612
										ENSECAG00000020763	MGST1	ENSECAG00000020763	100064102	3.02517	6.31282	2.50501	0.025327	0.266822	-3.58592
										ENSECAG00000023874	SPINT1	ENSECAG00000023874	100071304	1.25616	9.06162	2.5035	0.0254006	0.266822	-3.8142
										ENSECAG00000001358	BMS1	ENSECAG00000001358	100056034	-1.39639	7.266	-2.50311	0.02542	0.266822	-3.58024
										ENSECAG00000014446	SPTBN1	ENSECAG00000014446	100052695	0.894745	9.92368	2.49927	0.0256086	0.268185	-3.8485
										ENSECAG00000015321	VDAC2	ENSECAG00000015321	100064276	1.47935	8.43429	2.49296	0.0259218	0.270715	-3.76497
										ENSECAG00000006359	PDP2	ENSECAG00000006359	100065629	1.99852	6.05324	2.49125	0.0260076	0.270715	-3.53664
										ENSECAG00000012670	ANXA2	ENSECAG00000012670	100054320	1.54701	8.11992	2.48981	0.0260798	0.270715	-3.77682
										ENSECAG00000026813	RPL14	ENSECAG00000026813	100067962	-1.38819	9.09458	-2.48807	0.0261673	0.270715	-3.76987
										ENSECAG00000010948	RAB5IF	ENSECAG00000010948	100147598	2.79106	5.64529	2.48736	0.0262033	0.270715	-3.50728
										ENSECAG00000005014	UBAP2L	ENSECAG00000005014	100056822	-1.08554	8.73463	-2.4873	0.0262059	0.270715	-3.75928
										ENSECAG00000009396	PABPC4	ENSECAG00000009396	100054235	-1.07391	9.46054	-2.48353	0.0263971	0.271317	-3.81796
										ENSECAG00000015369	NID2	ENSECAG00000015369	100067227	1.3193	7.76462	2.48248	0.0264505	0.271317	-3.74992
										ENSECAG00000023316	SNRPD3	ENSECAG00000023316	100050121	1.75703	6.34147	2.48103	0.0265241	0.271317	-3.45805
										ENSECAG00000015585	TBL2	ENSECAG00000015585	100059856	2.23395	6.04389	2.48026	0.0265639	0.271317	-3.54504
										ENSECAG00000021889	ABR	ENSECAG00000021889	100059804	-1.80114	5.58805	-2.47763	0.0266981	0.271317	-3.45614
										ENSECAG00000017514	RPL6	ENSECAG00000017514	100051509	-1.27375	9.74804	-2.47666	0.0267481	0.271317	-3.81756
										ENSECAG00000008680	MINK1	ENSECAG00000008680	100061370	-1.8089	8.1854	-2.47614	0.0267749	0.271317	-3.70146
										ENSECAG00000027669	MT-CYB	ENSECAG00000027669	807847	-1.6219	12.9655	-2.47473	0.0268476	0.271317	-3.87946
										ENSECAG00000009188	RPL7	ENSECAG00000009188	100034008	-1.26524	9.67725	-2.47185	0.026997	0.271317	-3.84104
										ENSECAG00000009595	MPP1	ENSECAG00000009595	100063094	1.5522	8.14411	2.47176	0.0270016	0.271317	-3.78756
										ENSECAG00000015048	CGN	ENSECAG00000015048	100059886	-1.4262	7.58177	-2.47174	0.0270023	0.271317	-3.68274
										ENSECAG00000018678	FBXL18	ENSECAG00000018678	ENSECAG00000018678	-1.80459	6.80471	-2.47142	0.0270194	0.271317	-3.49115
										ENSECAG00000030438	BRD4	ENSECAG00000030438	100062072	-1.75382	8.75434	-2.47071	0.027056	0.271317	-3.76819
										ENSECAG00000008450	ATP2B1	ENSECAG00000008450	100051636	1.40632	6.70133	2.46945	0.0271219	0.271317	-3.68176
										ENSECAG00000024914	GTF2B	ENSECAG00000024914	100052202	1.43909	7.38938	2.46881	0.0271554	0.271317	-3.6972
										ENSECAG00000024329	TMEM9	ENSECAG00000024329	100051835	1.4708	6.69207	2.46764	0.0272163	0.271332	-3.6653
										ENSECAG00000019974	CFAP298	ENSECAG00000019974	100052661	-2.18073	5.46059	-2.46646	0.0272779	0.271353	-3.40904
										ENSECAG00000020409	ERBB2	ENSECAG00000020409	100054739	-1.15757	8.09476	-2.46122	0.0275544	0.273507	-3.77633
										ENSECAG00000004707	MFSD6	ENSECAG00000004707	100069459	1.42891	6.36087	2.45479	0.0278968	0.276306	-3.66341
										ENSECAG00000006963	NACC2	ENSECAG00000006963	100066292	-1.65244	7.04136	-2.45294	0.027996	0.276362	-3.59833
										ENSECAG00000007302	DIS3L	ENSECAG00000007302	100066072	-2.08427	6.62772	-2.45243	0.0280235	0.276362	-3.48602
										ENSECAG00000011444	THOC5	ENSECAG00000011444	100059017	-1.41087	7.28815	-2.44926	0.0281945	0.277449	-3.6502
										ENSECAG00000023516	POLR1C	ENSECAG00000023516	100055372	1.75019	5.75527	2.44519	0.0284156	0.279023	-3.49158
										ENSECAG00000013691	MALT1	ENSECAG00000013691	100054579	2.0188	5.68386	2.44288	0.0285416	0.279659	-3.49001
										ENSECAG00000014216	ATP6AP1	ENSECAG00000014216	100630677	1.27924	8.02103	2.44115	0.0286364	0.279987	-3.87256
										ENSECAG00000016102	CHD8	ENSECAG00000016102	100059337	-1.13485	8.08483	-2.43976	0.0287131	0.279989	-3.80814
										ENSECAG00000012463	RPS20	ENSECAG00000012463	100053081	-1.33848	8.46951	-2.43881	0.0287653	0.279989	-3.80832
										ENSECAG00000009281	GLI3	ENSECAG00000009281	100064098	-1.84123	5.67828	-2.43695	0.0288679	0.279989	-3.4918
										ENSECAG00000021997	RBM12	ENSECAG00000021997	100069590	-1.24943	7.2687	-2.43578	0.028933	0.279989	-3.68533
										ENSECAG00000012787	GAPVD1	ENSECAG00000012787	100070862	1.18248	7.54717	2.4356	0.0289432	0.279989	-3.78665
										ENSECAG00000014090	RPL10A	ENSECAG00000014090	100053449	-1.2336	9.38764	-2.43422	0.0290194	0.280132	-3.84737
										ENSECAG00000037892	ENSECAG00000037892	ENSECAG00000037892	ENSECAG00000037892	-1.66339	7.95174	-2.43085	0.0292079	0.281034	-3.73819
										ENSECAG00000020469	VPS51	ENSECAG00000020469	100056545	1.77903	6.30196	2.43034	0.0292359	0.281034	-3.62557
										ENSECAG00000002389	GLDC	ENSECAG00000002389	100060355	-1.58545	7.60784	-2.42718	0.029414	0.282152	-3.74318
										ENSECAG00000024390	COPE	ENSECAG00000024390	100069610	1.54944	7.66424	2.42392	0.0295981	0.283323	-3.73691
										ENSECAG00000023055	GNPDA1	ENSECAG00000023055	100061298	1.67943	6.12568	2.42209	0.029702	0.283722	-3.54916
										ENSECAG00000022787	BCAP31	ENSECAG00000022787	100058834	1.56269	7.94884	2.42065	0.0297839	0.28391	-3.89194
										ENSECAG00000023914	TRMT6	ENSECAG00000023914	100051822	-1.89128	5.44416	-2.41881	0.0298888	0.284317	-3.47033
										ENSECAG00000016701	RUVBL2	ENSECAG00000016701	100051665	-1.59413	6.38964	-2.41648	0.0300227	0.284998	-3.55009
										ENSECAG00000010758	KIF24	ENSECAG00000010758	100068535	-1.69864	5.74177	-2.4099	0.0304032	0.28801	-3.5311
										ENSECAG00000007356	CERS5	ENSECAG00000007356	100059999	1.69814	6.41971	2.40477	0.0307026	0.289521	-3.72124
										ENSECAG00000018683	PCF11	ENSECAG00000018683	100061695	-1.50419	6.22773	-2.40288	0.0308138	0.289521	-3.6578
										ENSECAG00000016480	SPCS3	ENSECAG00000016480	100629176	1.86073	5.8656	2.40172	0.0308822	0.289521	-3.69837
										ENSECAG00000010661	ENSECAG00000010661	ENSECAG00000010661	100051778	-1.50967	7.35699	-2.40069	0.0309432	0.289521	-3.73078
										ENSECAG00000023941	PIK3CB	ENSECAG00000023941	100051753	-2.27926	6.37941	-2.39813	0.031095	0.289521	-3.6524
										ENSECAG00000027672	MT-CO3	ENSECAG00000027672	807856	-1.70563	12.866	-2.39775	0.0311173	0.289521	-4.01546
										ENSECAG00000007801	ATG9A	ENSECAG00000007801	100056136	1.52994	5.91558	2.39751	0.0311317	0.289521	-3.68065
										ENSECAG00000010768	LRBA	ENSECAG00000010768	102149621	1.42383	7.75952	2.39667	0.031182	0.289521	-3.90041
										ENSECAG00000013983	PRPF6	ENSECAG00000013983	100061164	-1.21702	8.05719	-2.39532	0.0312625	0.289521	-3.81807
										ENSECAG00000017134	ADAP1	ENSECAG00000017134	100630912	2.30846	5.61467	2.39513	0.0312737	0.289521	-3.59143
										ENSECAG00000000404	FKBP9	ENSECAG00000000404	100070168	2.89979	5.04686	2.39482	0.0312919	0.289521	-3.63377
										ENSECAG00000005570	VMP1	ENSECAG00000005570	ENSECAG00000005570	2.79774	5.31829	2.39429	0.0313236	0.289521	-3.66445
										ENSECAG00000012172	PFKFB3	ENSECAG00000012172	100070251	-2.28271	5.73122	-2.39286	0.0314097	0.289731	-3.52242
										ENSECAG00000020161	CCNI	ENSECAG00000020161	100051356	1.4368	6.30667	2.39071	0.031539	0.290336	-3.69318
										ENSECAG00000020598	UBR2	ENSECAG00000020598	100054695	1.07207	7.6484	2.38896	0.0316443	0.29072	-3.89295
										ENSECAG00000012902	CHMP6	ENSECAG00000012902	100050276	-1.92292	5.60725	-2.38645	0.0317965	0.291531	-3.56225
										ENSECAG00000020261	BRD1	ENSECAG00000020261	100050039	-1.29015	7.18256	-2.37921	0.0322384	0.294929	-3.79486
										ENSECAG00000022405	NOTCH1	ENSECAG00000022405	100068764	1.40768	7.23745	2.37827	0.0322962	0.294929	-3.9085
										ENSECAG00000014377	CHAF1A	ENSECAG00000014377	ENSECAG00000014377	-1.87214	7.03677	-2.37674	0.032391	0.295204	-3.72289
										ENSECAG00000038163	ENSECAG00000038163	ENSECAG00000038163	100052388	-1.96948	5.96893	-2.37404	0.0325578	0.295476	-3.56301
										ENSECAG00000028069	ENSECAG00000028069	ENSECAG00000028069	ENSECAG00000028069	-2.00041	5.62137	-2.37327	0.0326059	0.295476	-3.59571
										ENSECAG00000006949	CTNNB1	ENSECAG00000006949	100055241	1.25914	8.01626	2.37312	0.032615	0.295476	-3.93176
										ENSECAG00000007609	CREB3L2	ENSECAG00000007609	100064828	-1.44447	7.33644	-2.37064	0.0327697	0.295822	-3.8385
										ENSECAG00000022627	ATP5F1B	ENSECAG00000022627	100059825	0.942917	10.9356	2.37012	0.0328023	0.295822	-4.08383
										ENSECAG00000020020	UQCRC1	ENSECAG00000020020	100053786	1.23939	8.77515	2.36939	0.0328475	0.295822	-3.97725
										ENSECAG00000019212	WDR4	ENSECAG00000019212	100057729	-2.05899	5.57036	-2.36564	0.0330833	0.297359	-3.59767
										ENSECAG00000019242	PLXNB2	ENSECAG00000019242	100056317	-1.06182	9.56194	-2.36212	0.0333061	0.298774	-4.06766
										ENSECAG00000017369	SERINC1	ENSECAG00000017369	100067255	1.76676	6.10188	2.3575	0.0336002	0.30082	-3.78664
										ENSECAG00000004809	B3GALNT1	ENSECAG00000004809	100062101	2.40787	5.93681	2.35289	0.0338961	0.302517	-3.77197
										ENSECAG00000026825	ENSECAG00000026825	ENSECAG00000026825	100050480	1.749	6.74113	2.35078	0.0340326	0.302517	-3.85652
										ENSECAG00000006899	PKD1	ENSECAG00000006899	100068126	-1.57441	7.62578	-2.35063	0.0340421	0.302517	-3.87541
										ENSECAG00000024363	G6PC3	ENSECAG00000024363	100064862	1.77124	5.82621	2.35044	0.0340547	0.302517	-3.75482
										ENSECAG00000016800	PRRC2C	ENSECAG00000016800	100052140	-0.944964	10.1763	-2.34198	0.0346063	0.306661	-4.1158
										ENSECAG00000016305	YLPM1	ENSECAG00000016305	100051204	-1.33375	7.23982	-2.34039	0.0347111	0.306661	-3.86763
										ENSECAG00000019002	GAS7	ENSECAG00000019002	100073080	1.58019	6.6146	2.34009	0.0347308	0.306661	-3.858
										ENSECAG00000016705	UGP2	ENSECAG00000016705	100051543	2.06933	5.74068	2.3392	0.0347898	0.306661	-3.73013
										ENSECAG00000025059	KAT2A	ENSECAG00000025059	100053057	-1.78675	6.11142	-2.33623	0.0349866	0.306805	-3.65666
										ENSECAG00000008732	GALNS	ENSECAG00000008732	100051284	1.172	6.50936	2.33607	0.0349977	0.306805	-3.8903
										ENSECAG00000021567	RNF167	ENSECAG00000021567	100061251	1.20038	6.90534	2.33582	0.0350141	0.306805	-3.90273
										ENSECAG00000019888	ARFIP2	ENSECAG00000019888	100055212	1.51681	7.58535	2.3349	0.0350749	0.306805	-3.89132
										ENSECAG00000037839	H2AC4	ENSECAG00000037839	100053105	1.85462	5.48749	2.3335	0.0351688	0.307038	-3.69555
										ENSECAG00000023036	KIAA0930	ENSECAG00000023036	100051710	1.05192	7.82586	2.32542	0.0357121	0.311186	-4.00292
										ENSECAG00000027692	MT-CO2	ENSECAG00000027692	807845	-1.31292	12.112	-2.32407	0.0358035	0.311388	-4.1579
										ENSECAG00000015942	TRPM6	ENSECAG00000015942	100054478	1.19171	7.75944	2.31962	0.0361067	0.312316	-4.04655
										ENSECAG00000016681	DDX23	ENSECAG00000016681	100051439	-1.09019	7.84925	-2.31711	0.0362796	0.312316	-3.97143
										ENSECAG00000012486	TNRC6C	ENSECAG00000012486	100058134	-1.87283	5.68649	-2.31653	0.0363193	0.312316	-3.66942
										ENSECAG00000015008	BRI3BP	ENSECAG00000015008	100061629	2.16003	5.4366	2.31516	0.0364134	0.312316	-3.70657
										ENSECAG00000014984	PGK1	ENSECAG00000014984	100072656	1.14144	8.37474	2.31503	0.0364223	0.312316	-4.05784
										ENSECAG00000013090	POLA1	ENSECAG00000013090	100052225	-2.1406	6.67045	-2.3138	0.0365074	0.312316	-3.81237
										ENSECAG00000000642	SFPQ	ENSECAG00000000642	100069588	-1.18077	8.21884	-2.31049	0.0367374	0.312316	-4.04138
										ENSECAG00000000780	KCTD3	ENSECAG00000000780	100057376	-2.03089	5.982	-2.30832	0.0368883	0.312316	-3.68562
										ENSECAG00000018468	BRF1	ENSECAG00000018468	100063663	-2.40982	5.37372	-2.30779	0.0369255	0.312316	-3.66742
										ENSECAG00000022500	ANXA6	ENSECAG00000022500	100071569	1.45988	7.89778	2.30735	0.0369566	0.312316	-4.06548
										ENSECAG00000024179	EBNA1BP2	ENSECAG00000024179	100066676	-1.75183	5.98004	-2.30484	0.0371327	0.312316	-3.71789
										ENSECAG00000024186	KIF21A	ENSECAG00000024186	100070369	1.15309	7.0484	2.30439	0.0371644	0.312316	-3.95686
										ENSECAG00000041700	H4C11	ENSECAG00000041700	115945192	-2.6556	5.64693	-2.30401	0.0371912	0.312316	-3.68199
										ENSECAG00000010844	MGAT4B	ENSECAG00000010844	100067257	1.14122	8.19316	2.30243	0.0373025	0.312316	-4.08239
										ENSECAG00000023993	BEND3	ENSECAG00000023993	100066484	-1.60258	6.07349	-2.30236	0.0373071	0.312316	-3.74839
										ENSECAG00000013913	PCK2	ENSECAG00000013913	100054903	2.71278	5.82551	2.3015	0.037368	0.312316	-3.83396
										ENSECAG00000027684	MT-ND1	ENSECAG00000027684	807846	-1.55354	11.7203	-2.30122	0.0373881	0.312316	-4.20162
										ENSECAG00000014253	PMPCB	ENSECAG00000014253	100050312	1.51229	6.74983	2.30101	0.037403	0.312316	-3.89497
										ENSECAG00000010272	DHX33	ENSECAG00000010272	100072797	-1.62693	6.83493	-2.3007	0.037425	0.312316	-3.84132
										ENSECAG00000009773	ABCG2	ENSECAG00000009773	100034164	1.45123	7.61401	2.3003	0.0374532	0.312316	-4.05184
										ENSECAG00000012404	TMEM97	ENSECAG00000012404	100058915	-1.40533	5.9993	-2.30027	0.0374552	0.312316	-3.83538
										ENSECAG00000021403	ATN1	ENSECAG00000021403	100060226	-1.452	8.17248	-2.29842	0.0375863	0.312316	-4.03186
										ENSECAG00000013283	DLG5	ENSECAG00000013283	100072996	-1.78086	7.26418	-2.29797	0.0376185	0.312316	-3.94743
										ENSECAG00000013565	DDX20	ENSECAG00000013565	100063604	-1.78868	5.99157	-2.2976	0.0376449	0.312316	-3.71933
										ENSECAG00000024696	NOP58	ENSECAG00000024696	100067129	-1.38734	7.01649	-2.29526	0.0378114	0.312316	-3.89958
										ENSECAG00000009335	DNAJC3	ENSECAG00000009335	100059810	1.23777	6.78484	2.29484	0.0378421	0.312316	-3.9919
										ENSECAG00000024907	ABCF1	ENSECAG00000024907	100147183	-1.13234	7.78027	-2.29218	0.0380324	0.312316	-4.00305
										ENSECAG00000019803	GALK1	ENSECAG00000019803	100059493	1.5757	6.64651	2.29208	0.0380399	0.312316	-3.80919
										ENSECAG00000023221	FBL	ENSECAG00000023221	100064571	-1.81624	7.82451	-2.29144	0.0380859	0.312316	-3.86363
										ENSECAG00000015514	PLEC	ENSECAG00000015514	100147640	-1.54561	8.29542	-2.29143	0.0380866	0.312316	-4.09034
										ENSECAG00000023180	HINT1	ENSECAG00000023180	100072940	2.55612	6.55094	2.29114	0.0381076	0.312316	-3.87358
										ENSECAG00000013904	TMEM30A	ENSECAG00000013904	100068662	1.35957	6.44675	2.2894	0.0382328	0.312316	-3.94946
										ENSECAG00000029062	PRNP	ENSECAG00000029062	100065904	1.07299	7.40656	2.28907	0.0382571	0.312316	-4.06455
										ENSECAG00000009730	SAR1A	ENSECAG00000009730	100063421	1.3976	7.61677	2.28719	0.038393	0.312316	-4.06767
										ENSECAG00000008165	IVD	ENSECAG00000008165	100057233	1.79077	6.18208	2.28696	0.0384099	0.312316	-3.82898
										ENSECAG00000002321	SEC24A	ENSECAG00000002321	100062833	1.35856	6.60542	2.28666	0.0384313	0.312316	-3.90962
										ENSECAG00000015499	XPC	ENSECAG00000015499	100050424	-1.30608	6.52037	-2.28653	0.038441	0.312316	-3.90735
										ENSECAG00000005234	ENSECAG00000005234	ENSECAG00000005234	ENSECAG00000005234	1.61651	7.50614	2.2841	0.038618	0.313197	-3.94767
										ENSECAG00000013174	SRCAP	ENSECAG00000013174	100063654	-1.05925	9.02482	-2.28184	0.0387827	0.313575	-4.13679
										ENSECAG00000021651	NPC1	ENSECAG00000021651	100059175	1.13425	6.78603	2.28158	0.038802	0.313575	-4.0125
										ENSECAG00000018381	RPN2	ENSECAG00000018381	100069839	1.26756	9.30856	2.27866	0.0390168	0.314754	-4.21903
										ENSECAG00000017201	SUN1	ENSECAG00000017201	100054172	-1.69442	6.20013	-2.27653	0.039174	0.315464	-3.84165
										ENSECAG00000020693	HIF3A	ENSECAG00000020693	100071104	-1.75549	6.77714	-2.27062	0.0396126	0.318435	-3.80583
										ENSECAG00000017928	NDUFA13	ENSECAG00000017928	100146253	2.32937	5.90273	2.26867	0.0397587	0.318614	-3.90451
										ENSECAG00000024672	UNK	ENSECAG00000024672	100059450	-1.60876	5.84755	-2.26839	0.0397797	0.318614	-3.8358
										ENSECAG00000008403	RPL8	ENSECAG00000008403	102148603	-1.16524	9.91169	-2.26741	0.0398534	0.318614	-4.17855
										ENSECAG00000018569	LETM1	ENSECAG00000018569	ENSECAG00000018569	0.988875	8.66687	2.26653	0.0399194	0.318614	-4.18757
										ENSECAG00000037848	ENSECAG00000037848	ENSECAG00000037848	111775940	-1.39164	6.15888	-2.26568	0.0399837	0.318614	-3.8841
										ENSECAG00000000102	EIF5B	ENSECAG00000000102	100050422	-1.18095	7.47876	-2.2635	0.0401487	0.319102	-4.04308
										ENSECAG00000021548	LRRC41	ENSECAG00000021548	100051941	1.56369	5.70308	2.26235	0.0402351	0.319102	-3.85205
										ENSECAG00000015928	ISOC2	ENSECAG00000015928	100056074	1.67646	5.27157	2.26128	0.040317	0.319102	-3.78572
										ENSECAG00000024543	RRP9	ENSECAG00000024543	100060766	-1.75764	5.89977	-2.26118	0.0403246	0.319102	-3.77228
										ENSECAG00000000621	HSF1	ENSECAG00000000621	100063350	-2.03547	5.78271	-2.26008	0.0404081	0.319133	-3.76902
										ENSECAG00000015703	RRP1	ENSECAG00000015703	100057293	-1.36516	7.0351	-2.25854	0.0405256	0.319133	-3.89741
										ENSECAG00000015595	E2F4	ENSECAG00000015595	100053119	-1.56918	6.9004	-2.25837	0.0405381	0.319133	-3.86228
										ENSECAG00000014049	ITPA	ENSECAG00000014049	100052544	2.31302	5.1444	2.25465	0.0408231	0.320823	-3.78175
										ENSECAG00000023506	TPRN	ENSECAG00000023506	100146716	-2.0588	5.56712	-2.2533	0.0409269	0.321086	-3.76817
										ENSECAG00000021479	AASS	ENSECAG00000021479	100056260	-1.8794	7.8661	-2.25052	0.0411418	0.322219	-4.04741
										ENSECAG00000000584	COX7A2L	ENSECAG00000000584	100053736	1.91663	5.22101	2.24917	0.0412464	0.322485	-3.82595
										ENSECAG00000024737	SF3B4	ENSECAG00000024737	100054350	-2.17232	6.45715	-2.24592	0.0414994	0.323908	-3.81506
										ENSECAG00000019739	PXDN	ENSECAG00000019739	100072948	2.16897	5.38671	2.24125	0.0418652	0.326093	-3.91841
										ENSECAG00000037429	DNAJC4	ENSECAG00000037429	100055190	1.82589	5.5808	2.24053	0.0419222	0.326093	-3.85063
										ENSECAG00000022362	NOL8	ENSECAG00000022362	100055560	-1.35225	7.03401	-2.23747	0.0421636	0.327229	-3.95562
										ENSECAG00000020570	LMAN1	ENSECAG00000020570	100050262	1.21708	8.41486	2.23687	0.0422116	0.327229	-4.23831
										ENSECAG00000035791	H2BC12	ENSECAG00000035791	ENSECAG00000035791	1.35737	7.68455	2.23461	0.0423912	0.327706	-4.08178
										ENSECAG00000012961	HSPG2	ENSECAG00000012961	100071701	1.55972	10.9418	2.23429	0.0424167	0.327706	-4.31822
										ENSECAG00000020850	NCOA3	ENSECAG00000020850	100071296	-1.16867	7.28891	-2.23277	0.0425377	0.327755	-4.0375
										ENSECAG00000042234	ENSECAG00000042234	ENSECAG00000042234	100147550	2.37643	5.53004	2.23241	0.0425665	0.327755	-3.8359
										ENSECAG00000017148	FNIP1	ENSECAG00000017148	100072917	1.81068	5.79065	2.2294	0.0428082	0.329061	-3.84855
										ENSECAG00000017618	LAMP1	ENSECAG00000017618	100067211	0.85443	8.61659	2.22844	0.0428853	0.3291	-4.27689
										ENSECAG00000022819	CNTRL	ENSECAG00000022819	100071754	-1.41251	5.87415	-2.22707	0.0429957	0.329254	-3.94098
										ENSECAG00000012979	SUCLG1	ENSECAG00000012979	100067584	1.25386	7.92573	2.2264	0.0430497	0.329254	-4.15792
										ENSECAG00000007404	DHX37	ENSECAG00000007404	100059323	-1.70742	6.8403	-2.22223	0.0433875	0.331283	-3.89115
										ENSECAG00000019916	BPTF	ENSECAG00000019916	100063881	-1.18753	7.52824	-2.22127	0.0434659	0.331328	-4.09965
										ENSECAG00000016401	DAP3	ENSECAG00000016401	100057427	1.48068	6.56928	2.21954	0.0436072	0.331467	-3.99563
										ENSECAG00000011805	DAZAP1	ENSECAG00000011805	100068825	-1.35854	6.94856	-2.21927	0.0436293	0.331467	-4.02165
										ENSECAG00000039312	ENSECAG00000039312	ENSECAG00000039312	ENSECAG00000039312	-1.74693	5.56703	-2.2155	0.0439392	0.333266	-3.84891
										ENSECAG00000013244	CHMP2A	ENSECAG00000013244	100064860	1.78402	5.64947	2.21094	0.044316	0.333745	-3.86884
										ENSECAG00000008227	PPARD	ENSECAG00000008227	100053404	1.72958	6.67393	2.20928	0.0444539	0.333745	-4.05517
										ENSECAG00000004018	ENSECAG00000004018	ENSECAG00000004018	ENSECAG00000004018	-1.57067	6.40978	-2.20882	0.0444919	0.333745	-3.96721
										ENSECAG00000022546	MAN2B1	ENSECAG00000022546	100064359	1.15946	8.70053	2.2088	0.0444936	0.333745	-4.31505
										ENSECAG00000020700	MIOX	ENSECAG00000020700	100056580	-2.21417	8.8391	-2.20873	0.0444994	0.333745	-3.94691
										ENSECAG00000019458	UTRN	ENSECAG00000019458	100066683	1.05374	7.95249	2.20766	0.044589	0.333745	-4.2521
										ENSECAG00000000398	PITRM1	ENSECAG00000000398	100070807	-1.29338	8.33187	-2.20716	0.0446307	0.333745	-4.18591
										ENSECAG00000010848	RMDN3	ENSECAG00000010848	100071334	1.28996	7.15697	2.20696	0.0446477	0.333745	-4.15781
										ENSECAG00000009750	PIGQ	ENSECAG00000009750	100065181	1.80236	5.74996	2.20681	0.0446601	0.333745	-3.96055
										ENSECAG00000012292	SRRT	ENSECAG00000012292	100067574	-1.20239	8.1716	-2.20588	0.0447373	0.333776	-4.19813
										ENSECAG00000012136	DDB1	ENSECAG00000012136	100059606	0.94429	9.17204	2.20419	0.0448792	0.333955	-4.3078
										ENSECAG00000005086	EGLN3	ENSECAG00000005086	100056635	1.57803	6.04507	2.20385	0.0449076	0.333955	-3.99918
										ENSECAG00000032705	H1-3	ENSECAG00000032705	100146385	-1.94258	6.97949	-2.19827	0.0453798	0.336917	-3.93903
										ENSECAG00000017868	PPT2	ENSECAG00000017868	100051483	1.732	5.5869	2.196	0.0455723	0.337797	-4.00377
										ENSECAG00000016246	ASAP1	ENSECAG00000016246	100068654	1.30081	6.72076	2.19369	0.0457697	0.337936	-4.10435
										ENSECAG00000012506	SERPINB9	ENSECAG00000012506	100050225	1.85734	5.6566	2.19332	0.0458018	0.337936	-3.90055
										ENSECAG00000016852	CPT1A	ENSECAG00000016852	100009716	-3.10565	5.42703	-2.19318	0.045813	0.337936	-3.83718
										ENSECAG00000017447	SMS	ENSECAG00000017447	100051857	1.5662	6.50869	2.19118	0.0459846	0.338654	-4.05031
										ENSECAG00000010238	CECR2	ENSECAG00000010238	100055261	-1.6537	6.82088	-2.18801	0.046258	0.339521	-4.04256
										ENSECAG00000011931	IDH1	ENSECAG00000011931	100066416	0.851574	8.84544	2.18746	0.0463054	0.339521	-4.33826
										ENSECAG00000007393	IRS1	ENSECAG00000007393	100061987	1.32148	6.96095	2.18723	0.0463253	0.339521	-4.12661
										ENSECAG00000011797	SOD2	ENSECAG00000011797	100034223	1.46785	5.94676	2.18621	0.0464137	0.339624	-3.98726
										ENSECAG00000003775	MAP4	ENSECAG00000003775	100064374	-1.05205	7.83199	-2.18321	0.0466749	0.340988	-4.20157
										ENSECAG00000027679	MT-ATP8	ENSECAG00000027679	807849	-1.90292	10.2356	-2.17862	0.0470761	0.34283	-4.40869
										ENSECAG00000007464	RRM2	ENSECAG00000007464	100072410	-1.21861	7.37151	-2.17861	0.0470771	0.34283	-4.08347
										ENSECAG00000007743	KMT2A	ENSECAG00000007743	100071238	-1.60279	7.00403	-2.17665	0.0472492	0.343282	-4.11252
										ENSECAG00000010981	ZPR1	ENSECAG00000010981	100062470	-1.38637	6.67594	-2.17619	0.0472897	0.343282	-4.06644
										ENSECAG00000009545	SH3PXD2A	ENSECAG00000009545	100059600	-2.28783	5.56757	-2.17334	0.0475422	0.344468	-3.91469
										ENSECAG00000021957	TRIM24	ENSECAG00000021957	100066810	-1.56874	6.13552	-2.17139	0.0477151	0.344468	-3.92877
										ENSECAG00000010892	RRP12	ENSECAG00000010892	100061050	-1.2408	8.31159	-2.17105	0.0477455	0.344468	-4.22555
										ENSECAG00000016653	EEF1B2	ENSECAG00000016653	100068470	-1.16046	8.5531	-2.16957	0.0478775	0.344468	-4.29159
										ENSECAG00000020305	FERMT2	ENSECAG00000020305	100049968	1.60728	5.69671	2.169	0.0479283	0.344468	-3.97162
										ENSECAG00000014248	SCAF4	ENSECAG00000014248	100052712	-1.88087	6.42098	-2.16848	0.0479742	0.344468	-4.00374
										ENSECAG00000019590	NINL	ENSECAG00000019590	100057245	1.95057	8.29645	2.16723	0.0480865	0.344468	-4.33927
										ENSECAG00000007536	HELB	ENSECAG00000007536	100058069	-1.47905	6.61013	-2.16545	0.0482462	0.344468	-4.0597
										ENSECAG00000011390	GNPTG	ENSECAG00000011390	100067580	-1.41711	5.96185	-2.16513	0.0482749	0.344468	-4.03838
										ENSECAG00000011342	CIC	ENSECAG00000011342	100069673	-1.54499	6.81342	-2.16419	0.0483592	0.344468	-3.99411
										ENSECAG00000008068	GNL2	ENSECAG00000008068	100054791	-1.30951	7.23516	-2.16272	0.0484926	0.344468	-4.12261
										ENSECAG00000007153	HUNK	ENSECAG00000007153	100064062	2.16173	5.17504	2.1627	0.0484939	0.344468	-3.97364
										ENSECAG00000016504	GOT2	ENSECAG00000016504	100052607	1.28314	9.36856	2.16258	0.0485047	0.344468	-4.40337
										ENSECAG00000007563	RECQL5	ENSECAG00000007563	100059566	1.70689	6.79877	2.16213	0.0485452	0.344468	-4.20618
										ENSECAG00000008083	SLC29A1	ENSECAG00000008083	100055498	1.97467	6.28779	2.1614	0.0486112	0.344468	-4.15221
										ENSECAG00000019776	SMC1A	ENSECAG00000019776	100061736	-0.994968	8.2719	-2.16086	0.04866	0.344468	-4.30957
										ENSECAG00000021299	NOP56	ENSECAG00000021299	100067054	-1.48943	8.41296	-2.15753	0.0489632	0.346077	-4.19693
										ENSECAG00000004463	UBAP1	ENSECAG00000004463	100053997	1.59104	5.73992	2.1558	0.0491212	0.346658	-4.02649
										ENSECAG00000011819	SNX14	ENSECAG00000011819	111775306	1.61106	5.60828	2.14482	0.0501339	0.351375	-4.08984
										ENSECAG00000019382	S100A10	ENSECAG00000019382	100034012	1.35881	6.72634	2.14387	0.0502221	0.351375	-4.14021
										ENSECAG00000009928	CSNK1D	ENSECAG00000009928	100057193	-1.05037	7.67248	-2.14378	0.0502309	0.351375	-4.20797
										ENSECAG00000022330	ERGIC2	ENSECAG00000022330	100064789	1.53405	5.54843	2.14243	0.0503571	0.351375	-4.09333
										ENSECAG00000040484	H4C6	ENSECAG00000040484	115945192	-2.09377	5.9166	-2.14209	0.0503887	0.351375	-3.97686
										ENSECAG00000021501	UQCRC2	ENSECAG00000021501	100057847	1.08582	8.06726	2.14162	0.0504327	0.351375	-4.32781
										ENSECAG00000014347	ATXN2	ENSECAG00000014347	100057794	-1.25329	7.16126	-2.14118	0.0504736	0.351375	-4.20384
										ENSECAG00000027770	CEBPB	ENSECAG00000027770	100071474	1.93498	5.37192	2.1403	0.0505565	0.351375	-3.97928
										ENSECAG00000000784	ESRP1	ENSECAG00000000784	100055214	1.17733	7.61228	2.1398	0.0506031	0.351375	-4.31879
										ENSECAG00000000242	AP2M1	ENSECAG00000000242	100058961	0.859653	8.85481	2.13735	0.0508337	0.351375	-4.38214
										ENSECAG00000015891	ISG20L2	ENSECAG00000015891	100058117	-1.61577	6.11823	-2.13725	0.0508436	0.351375	-4.04617
										ENSECAG00000018814	BCAM	ENSECAG00000018814	100070622	1.97265	7.0718	2.13565	0.050995	0.351375	-4.30618
										ENSECAG00000032992	TIAM1	ENSECAG00000032992	100052764	-1.70987	6.86446	-2.13399	0.0511519	0.351375	-4.09443
										ENSECAG00000011475	ZNF703	ENSECAG00000011475	100146543	-2.1031	5.31689	-2.13368	0.0511816	0.351375	-3.97015
										ENSECAG00000043236	ENSECAG00000043236	ENSECAG00000043236	ENSECAG00000043236	1.58316	5.83492	2.13348	0.0512008	0.351375	-4.00279
										ENSECAG00000008334	SMARCA4	ENSECAG00000008334	100054949	-1.22533	9.3232	-2.13326	0.0512216	0.351375	-4.36679
										ENSECAG00000017382	LRWD1	ENSECAG00000017382	100060715	-1.98491	5.63526	-2.13212	0.0513295	0.351375	-3.94747
										ENSECAG00000014431	COG4	ENSECAG00000014431	100054801	1.2603	6.17388	2.13212	0.05133	0.351375	-4.10542
										ENSECAG00000024142	WBP1L	ENSECAG00000024142	100059833	1.54385	5.79232	2.13173	0.0513664	0.351375	-4.11227
										ENSECAG00000011717	UBAC1	ENSECAG00000011717	100068463	1.22536	7.26756	2.13157	0.0513824	0.351375	-4.2019
										ENSECAG00000013815	RSRC2	ENSECAG00000013815	100058861	-1.59152	5.97433	-2.13132	0.0514058	0.351375	-4.07387
										ENSECAG00000009512	CNBP	ENSECAG00000009512	100050146	-1.13025	7.82984	-2.13028	0.0515055	0.351531	-4.19598
										ENSECAG00000016924	MOCS1	ENSECAG00000016924	100065704	1.32388	5.72069	2.12876	0.0516502	0.351992	-4.14415
										ENSECAG00000010644	VCP	ENSECAG00000010644	100068225	0.889986	9.68142	2.12649	0.0518678	0.352569	-4.46223
										ENSECAG00000021324	NR6A1	ENSECAG00000021324	100070969	1.26478	7.68204	2.12627	0.0518893	0.352569	-4.33072
										ENSECAG00000023532	AKAP8L	ENSECAG00000023532	100063225	-1.116	8.19893	-2.12441	0.0520689	0.352677	-4.29634
										ENSECAG00000004289	INPP4A	ENSECAG00000004289	100061121	1.28493	6.0813	2.12322	0.0521831	0.352677	-4.13416
										ENSECAG00000023932	SRSF6	ENSECAG00000023932	100070669	-1.58904	6.6341	-2.1231	0.0521946	0.352677	-4.13256
										ENSECAG00000040586	LBHD1	ENSECAG00000040586	100060174	-2.02419	5.6232	-2.1229	0.0522142	0.352677	-3.97384
										ENSECAG00000027695	MT-ND3	ENSECAG00000027695	807855	-1.40751	8.33231	-2.12074	0.0524234	0.352768	-4.42082
										ENSECAG00000017064	INPPL1	ENSECAG00000017064	100066037	-2.40924	6.17722	-2.12035	0.052462	0.352768	-4.03805
										ENSECAG00000017304	MAPK8IP2	ENSECAG00000017304	100055523	2.10326	6.13251	2.12011	0.0524849	0.352768	-4.15117
										ENSECAG00000008601	XPO6	ENSECAG00000008601	100064463	-1.1632	7.57335	-2.11928	0.0525662	0.352768	-4.23132
										ENSECAG00000020442	ERG28	ENSECAG00000020442	100058058	2.19977	5.18438	2.11879	0.0526138	0.352768	-4.02597
										ENSECAG00000016784	ENSECAG00000016784	ENSECAG00000016784	100147648	1.05323	8.31037	2.11731	0.0527574	0.353212	-4.38675
										ENSECAG00000017386	ITGA1	ENSECAG00000017386	100063434	1.60509	6.00663	2.11513	0.0529711	0.353595	-4.15564
										ENSECAG00000004617	PML	ENSECAG00000004617	100062744	-1.62626	5.88612	-2.11483	0.0530007	0.353595	-4.02216
										ENSECAG00000022963	NHP2	ENSECAG00000022963	100058092	-1.50929	5.66226	-2.11423	0.0530597	0.353595	-4.01027
										ENSECAG00000023266	OSBPL10	ENSECAG00000023266	100057205	-2.08784	6.22647	-2.11334	0.0531465	0.353595	-4.0451
										ENSECAG00000018027	GTPBP1	ENSECAG00000018027	100147081	-1.4507	6.82334	-2.11278	0.0532019	0.353595	-4.13585
										ENSECAG00000019843	ATL3	ENSECAG00000019843	100054275	1.73376	6.00817	2.1099	0.0534863	0.354545	-4.18006
										ENSECAG00000020978	RPS25	ENSECAG00000020978	100063216	-1.37315	7.57376	-2.10947	0.0535287	0.354545	-4.24619
										ENSECAG00000002306	PHKG2	ENSECAG00000002306	100065274	1.39797	6.4306	2.10897	0.0535778	0.354545	-4.06581
										ENSECAG00000024684	ATP5F1C	ENSECAG00000024684	100069978	1.11587	8.18637	2.10736	0.0537378	0.355089	-4.38553
										ENSECAG00000007914	NOL6	ENSECAG00000007914	100053901	-1.41958	8.15725	-2.10637	0.053836	0.355224	-4.31407
										ENSECAG00000002350	CTSA	ENSECAG00000002350	100071127	1.1166	11.2238	2.10509	0.0539633	0.355461	-4.53829
										ENSECAG00000005528	NSA2	ENSECAG00000005528	100065600	-1.70039	6.28386	-2.10445	0.0540275	0.355461	-4.08443
										ENSECAG00000022950	NDRG2	ENSECAG00000022950	100059072	1.37207	6.34195	2.10289	0.0541837	0.355975	-4.17598
										ENSECAG00000021015	ATP8B1	ENSECAG00000021015	100054112	1.20142	6.90724	2.10133	0.0543401	0.35649	-4.31797
										ENSECAG00000014887	MTG1	ENSECAG00000014887	100066767	-1.75404	5.50235	-2.09904	0.0545704	0.357487	-4.01541
										ENSECAG00000017783	FST	ENSECAG00000017783	100033825	1.35204	7.12807	2.0961	0.054867	0.358805	-4.3496
										ENSECAG00000005228	PHGDH	ENSECAG00000005228	100059940	2.62393	5.62483	2.09424	0.0550555	0.358805	-4.08639
										ENSECAG00000022400	CDCA7L	ENSECAG00000022400	100067524	1.76293	5.80613	2.09409	0.0550711	0.358805	-4.10383
										ENSECAG00000024967	CTSZ	ENSECAG00000024967	100056600	1.47444	8.83616	2.09394	0.0550859	0.358805	-4.50265
										ENSECAG00000022692	HNRNPDL	ENSECAG00000022692	100060733	-0.928486	8.81874	-2.09032	0.055455	0.360235	-4.4571
										ENSECAG00000019507	SOGA1	ENSECAG00000019507	100069745	-1.91645	5.36433	-2.09024	0.0554632	0.360235	-4.01724
										ENSECAG00000016469	DST	ENSECAG00000016469	100056885	1.38747	6.65261	2.08648	0.0558491	0.361317	-4.30717
										ENSECAG00000021984	RCC1L	ENSECAG00000021984	100068290	1.75177	6.14057	2.08607	0.0558914	0.361317	-4.14141
										ENSECAG00000017353	SYNE1	ENSECAG00000017353	100062842	-4.55884	5.65155	-2.08582	0.0559168	0.361317	-4.08442
										ENSECAG00000005161	MIDEAS	ENSECAG00000005161	100050522	-1.32469	6.49955	-2.08504	0.055998	0.361317	-4.14762
										ENSECAG00000007779	MMUT	ENSECAG00000007779	100055925	1.34798	6.52841	2.08477	0.0560256	0.361317	-4.29088
										ENSECAG00000007349	PTPA	ENSECAG00000007349	100070047	2.15858	6.09333	2.08249	0.0562619	0.362081	-4.16514
										ENSECAG00000018370	NCAPD3	ENSECAG00000018370	100072875	1.15336	6.4352	2.08209	0.0563025	0.362081	-4.2079
										ENSECAG00000016586	NUCB2	ENSECAG00000016586	100056479	1.31234	6.00709	2.08068	0.056449	0.362512	-4.25224
										ENSECAG00000019780	ENSECAG00000019780	ENSECAG00000019780	100071763	1.27747	5.88662	2.07835	0.0566919	0.363561	-4.15699
										ENSECAG00000021191	UGGT1	ENSECAG00000021191	100067440	0.915509	8.39974	2.07713	0.0568194	0.36368	-4.49655
										ENSECAG00000020538	CYC1	ENSECAG00000020538	100146668	0.971837	8.56364	2.07665	0.0568698	0.36368	-4.46312
										ENSECAG00000019908	ATP5MC1	ENSECAG00000019908	100069523	1.14836	7.94307	2.07551	0.0569893	0.363755	-4.33805
										ENSECAG00000024361	TSTD3	ENSECAG00000024361	100066096	2.40025	5.73273	2.07502	0.0570408	0.363755	-4.20741
										ENSECAG00000008161	HAL	ENSECAG00000008161	100052193	1.71291	5.71773	2.0713	0.0574324	0.365741	-4.08891
										ENSECAG00000000212	DPY19L3	ENSECAG00000000212	100055362	1.3983	5.83979	2.06857	0.057721	0.366406	-4.20725
										ENSECAG00000017471	PAK6	ENSECAG00000017471	100071463	2.38773	5.44817	2.06834	0.0577462	0.366406	-4.09402
										ENSECAG00000022022	B4GALT3	ENSECAG00000022022	100066144	-1.99119	6.54337	-2.06804	0.0577776	0.366406	-4.21857
										ENSECAG00000024095	RPL24	ENSECAG00000024095	100061909	-1.35154	7.44476	-2.06614	0.0579794	0.367176	-4.33185
										ENSECAG00000015861	EI24	ENSECAG00000015861	100064327	-1.33105	7.80341	-2.06458	0.0581461	0.367721	-4.35189
										ENSECAG00000023633	CANT1	ENSECAG00000023633	100057405	1.53029	6.56263	2.06177	0.0584469	0.369113	-4.34334
										ENSECAG00000019705	CDC20	ENSECAG00000019705	100053348	1.35046	7.6161	2.06021	0.0586145	0.36966	-4.39968
										ENSECAG00000000314	SART3	ENSECAG00000000314	100066913	-1.29929	7.25885	-2.05845	0.0588051	0.370088	-4.27353
										ENSECAG00000009306	NECTIN2	ENSECAG00000009306	100070567	1.06133	7.23194	2.05731	0.0589276	0.370088	-4.42264
										ENSECAG00000024208	GRSF1	ENSECAG00000024208	100054436	-1.80125	5.97579	-2.05718	0.0589422	0.370088	-4.11746
										ENSECAG00000017319	HMOX2	ENSECAG00000017319	100066114	1.60979	5.96576	2.05453	0.0592288	0.370088	-4.22364
										ENSECAG00000010628	PPP1R14B	ENSECAG00000010628	100055365	-1.39577	6.59141	-2.05436	0.059248	0.370088	-4.13638
										ENSECAG00000021225	MPRIP	ENSECAG00000021225	100052994	-0.928601	9.0906	-2.05394	0.0592934	0.370088	-4.53615
										ENSECAG00000025106	SLC35C2	ENSECAG00000025106	100056733	1.21134	6.37153	2.05387	0.0593013	0.370088	-4.28388
										ENSECAG00000016546	GALNT12	ENSECAG00000016546	100063861	1.36599	6.78197	2.0536	0.0593309	0.370088	-4.36462
										ENSECAG00000015463	CLCN6	ENSECAG00000015463	100056209	-1.64006	5.70653	-2.05095	0.0596199	0.370904	-4.10446
										ENSECAG00000041530	H4C8	ENSECAG00000041530	115945192	-1.54782	5.96972	-2.05072	0.0596442	0.370904	-4.10188
										ENSECAG00000011826	ATP5IF1	ENSECAG00000011826	100056596	-1.69073	6.54094	-2.05017	0.0597053	0.370904	-4.27157
										ENSECAG00000024503	ACTR1A	ENSECAG00000024503	100069908	1.51065	6.46336	2.04911	0.0598205	0.371115	-4.3089
										ENSECAG00000009370	ORC1	ENSECAG00000009370	100061980	-1.30354	6.83811	-2.04801	0.0599415	0.371157	-4.27101
										ENSECAG00000031485	FUOM	ENSECAG00000031485	100066719	1.52382	5.665	2.04757	0.0599899	0.371157	-4.13625
										ENSECAG00000014850	GNL3	ENSECAG00000014850	100060056	-1.03287	7.59642	-2.04331	0.0604599	0.372365	-4.33872
										ENSECAG00000009763	CYB5R1	ENSECAG00000009763	100064917	-1.75192	6.03998	-2.04306	0.060488	0.372365	-4.19206
										ENSECAG00000025140	GALE	ENSECAG00000025140	100057723	1.69079	8.01319	2.04198	0.060607	0.372365	-4.4672
										ENSECAG00000018957	CEBPZ	ENSECAG00000018957	100054231	-1.3167	6.38908	-2.04143	0.0606685	0.372365	-4.21179
										ENSECAG00000010084	DNAJC10	ENSECAG00000010084	102147457	1.47787	6.41515	2.04121	0.0606932	0.372365	-4.35514
										ENSECAG00000023444	EPHX2	ENSECAG00000023444	100060414	1.48859	5.50579	2.03967	0.0608646	0.372365	-4.18096
										ENSECAG00000024789	RANBP3	ENSECAG00000024789	100147033	-1.57642	6.1861	-2.03932	0.0609029	0.372365	-4.16345
										ENSECAG00000019562	RGN	ENSECAG00000019562	100060684	-1.49789	5.60963	-2.03866	0.0609769	0.372365	-4.12445
										ENSECAG00000015719	EIF4EBP1	ENSECAG00000015719	100057875	1.59715	5.74102	2.03863	0.060981	0.372365	-4.14533
										ENSECAG00000010211	LYPLA2	ENSECAG00000010211	100071559	1.97577	5.35355	2.03778	0.0610758	0.372365	-4.13568
										ENSECAG00000012872	SSX2IP	ENSECAG00000012872	100064652	1.23787	5.93061	2.03772	0.0610823	0.372365	-4.28785
										ENSECAG00000005797	SNW1	ENSECAG00000005797	100059578	-1.36106	6.52597	-2.03618	0.0612542	0.372915	-4.23384
										ENSECAG00000006808	VPS11	ENSECAG00000006808	100063269	1.43233	5.68241	2.03484	0.0614053	0.372915	-4.14729
										ENSECAG00000007210	CTSL	ENSECAG00000007210	100061532	1.50592	9.20946	2.03473	0.0614174	0.372915	-4.62856
										ENSECAG00000016282	NAALADL2	ENSECAG00000016282	100064889	2.58028	5.00779	2.03061	0.0618819	0.375236	-4.25559
										ENSECAG00000007524	NPM3	ENSECAG00000007524	100060275	-1.54566	5.12788	-2.02883	0.062084	0.375962	-4.09269
										ENSECAG00000019207	PARP1	ENSECAG00000019207	100058523	-1.05177	8.21715	-2.02402	0.0626314	0.378775	-4.42478
										ENSECAG00000000578	NIN	ENSECAG00000000578	100066583	-1.53608	5.38469	-2.01989	0.0631052	0.381007	-4.14148
										ENSECAG00000012543	SKI	ENSECAG00000012543	100033833	-1.34117	6.88699	-2.019	0.0632084	0.381007	-4.32477
										ENSECAG00000000901	LUZP1	ENSECAG00000000901	102151099	-1.74006	6.1797	-2.01863	0.0632507	0.381007	-4.17906
										ENSECAG00000018435	WDR1	ENSECAG00000018435	100056172	0.876256	8.03579	2.01593	0.0635634	0.382385	-4.53795
										ENSECAG00000021617	ITM2C	ENSECAG00000021617	100063933	-1.71114	6.22831	-2.01474	0.0637016	0.382712	-4.17672
										ENSECAG00000023426	GRTP1	ENSECAG00000023426	100630737	-1.091	7.20811	-2.00958	0.064304	0.384903	-4.34277
										ENSECAG00000005781	SCPEP1	ENSECAG00000005781	100070731	0.931502	8.53915	2.00833	0.0644505	0.384903	-4.61504
										ENSECAG00000001129	HMOX1	ENSECAG00000001129	100069058	1.69761	5.64103	2.00764	0.0645316	0.384903	-4.2481
										ENSECAG00000023828	GPAT3	ENSECAG00000023828	100061623	1.55236	7.08133	2.00712	0.064593	0.384903	-4.47942
										ENSECAG00000014320	PPL	ENSECAG00000014320	100069951	-1.71819	7.68438	-2.00708	0.0645973	0.384903	-4.45331
										ENSECAG00000005995	BCOR	ENSECAG00000005995	100050335	-1.87005	6.41086	-2.00619	0.0647025	0.384903	-4.21956
										ENSECAG00000015242	ENSECAG00000015242	ENSECAG00000015242	100052730	-1.18263	8.10216	-2.00612	0.0647106	0.384903	-4.4866
										ENSECAG00000018061	LAMA1	ENSECAG00000018061	100059860	1.18531	6.39497	2.00579	0.0647493	0.384903	-4.44448
										ENSECAG00000024354	ZNF281	ENSECAG00000024354	102150335	-1.3705	6.1451	-2.00515	0.0648249	0.384903	-4.28705
										ENSECAG00000022471	SFT2D2	ENSECAG00000022471	100630191	2.19158	5.34746	2.00341	0.0650301	0.385215	-4.18321
										ENSECAG00000012848	IPO8	ENSECAG00000012848	100064845	1.54134	5.10877	2.00301	0.0650773	0.385215	-4.17819
										ENSECAG00000024029	MYBBP1A	ENSECAG00000024029	100072728	-1.08157	9.85309	-2.00226	0.0651663	0.385215	-4.6228
										ENSECAG00000019032	ARID2	ENSECAG00000019032	100055426	-1.45916	6.45474	-2.00137	0.0652718	0.385215	-4.28686
										ENSECAG00000027689	MT-CO1	ENSECAG00000027689	807850	-1.40432	14.5733	-2.00114	0.0652992	0.385215	-4.64288
										ENSECAG00000021208	RC3H1	ENSECAG00000021208	100052499	-1.20389	6.60973	-1.99716	0.0657747	0.387519	-4.35756
										ENSECAG00000018851	FBXL19	ENSECAG00000018851	100063588	-1.75607	5.58171	-1.99176	0.0664236	0.390463	-4.19517
										ENSECAG00000009477	PHRF1	ENSECAG00000009477	100055692	-1.47389	7.91092	-1.99158	0.0664454	0.390463	-4.46624
										ENSECAG00000018875	ENSECAG00000018875	ENSECAG00000018875	100069760	1.29743	9.22043	1.98967	0.0666764	0.391317	-4.70114
										ENSECAG00000010508	RER1	ENSECAG00000010508	100061363	1.24494	5.83132	1.986	0.0671225	0.393429	-4.34105
										ENSECAG00000008844	SLC25A24	ENSECAG00000008844	100057835	1.90192	5.92756	1.98507	0.067236	0.393589	-4.30236
										ENSECAG00000022660	PSD4	ENSECAG00000022660	100065242	1.2209	8.43352	1.98074	0.0677655	0.395711	-4.6295
										ENSECAG00000019800	TSPAN33	ENSECAG00000019800	100071801	1.58948	5.25247	1.98042	0.0678053	0.395711	-4.28813
										ENSECAG00000020052	TNS3	ENSECAG00000020052	100065955	1.68908	7.09565	1.97988	0.0678714	0.395711	-4.48677
										ENSECAG00000030640	ENSECAG00000030640	ENSECAG00000030640	111772222	1.27813	5.65493	1.97885	0.0679992	0.395711	-4.29193
										ENSECAG00000009528	CDH3	ENSECAG00000009528	100066779	-2.10799	5.5317	-1.97808	0.0680941	0.395711	-4.20923
										ENSECAG00000021890	LHFPL2	ENSECAG00000021890	106781664	1.5253	5.45727	1.97778	0.0681307	0.395711	-4.28162
										ENSECAG00000012450	TRIML2	ENSECAG00000012450	100055154	-1.26904	6.19569	-1.97702	0.0682243	0.395711	-4.34182
										ENSECAG00000007607	PTPRG	ENSECAG00000007607	100056592	1.27431	6.16027	1.97648	0.0682918	0.395711	-4.43486
										ENSECAG00000009162	ENSECAG00000009162	ENSECAG00000009162	100062752	1.03986	8.21384	1.9748	0.0685001	0.396415	-4.56839
										ENSECAG00000016190	RPS6	ENSECAG00000016190	100052368	-0.961001	9.87214	-1.97388	0.0686145	0.396574	-4.69852
										ENSECAG00000008080	UNG	ENSECAG00000008080	100059759	-1.75971	5.12146	-1.97155	0.0689046	0.397748	-4.15417
										ENSECAG00000022460	U2SURP	ENSECAG00000022460	100051188	-1.63327	6.50026	-1.96981	0.0691219	0.39837	-4.32139
										ENSECAG00000024766	CREBBP	ENSECAG00000024766	100069613	-1.30612	8.1838	-1.9689	0.0692356	0.39837	-4.56399
										ENSECAG00000013629	ADD3	ENSECAG00000013629	100059447	1.26816	6.10479	1.9686	0.0692742	0.39837	-4.35903
										ENSECAG00000018487	ATPAF1	ENSECAG00000018487	100064407	1.52203	5.69003	1.96766	0.0693916	0.398543	-4.31148
										ENSECAG00000017156	ST3GAL4	ENSECAG00000017156	100072459	1.35868	5.82105	1.96657	0.0695284	0.398662	-4.38057
										ENSECAG00000006442	ADAM9	ENSECAG00000006442	100058578	1.28024	8.04492	1.96611	0.0695868	0.398662	-4.66625
										ENSECAG00000004911	VPS35	ENSECAG00000004911	100056512	1.55838	7.17774	1.96412	0.0698379	0.398818	-4.47337
										ENSECAG00000011612	SRRM2	ENSECAG00000011612	100068790	-0.897858	11.3012	-1.96403	0.0698495	0.398818	-4.77151
										ENSECAG00000021672	PSAP	ENSECAG00000021672	100063520	1.1542	10.2243	1.96382	0.0698761	0.398818	-4.76664
										ENSECAG00000016730	ENSECAG00000016730	ENSECAG00000016730	ENSECAG00000016730	-1.23675	8.45779	-1.96074	0.0702666	0.400546	-4.69735
										ENSECAG00000023476	NADSYN1	ENSECAG00000023476	100061284	1.15772	6.89358	1.95601	0.0708697	0.403463	-4.41175
										ENSECAG00000022579	XPNPEP1	ENSECAG00000022579	100069118	1.16699	7.30171	1.95534	0.070955	0.403463	-4.49022
										ENSECAG00000020932	SVIL	ENSECAG00000020932	100063045	1.67995	5.79623	1.95321	0.0712296	0.403731	-4.37084
										ENSECAG00000007142	RELCH	ENSECAG00000007142	100050782	1.36282	5.95908	1.9522	0.0713588	0.403731	-4.34537
										ENSECAG00000022926	SH3BGRL2	ENSECAG00000022926	100630431	1.44256	6.0899	1.95201	0.0713832	0.403731	-4.41297
										ENSECAG00000005166	MGAT2	ENSECAG00000005166	100065740	1.24691	6.16875	1.95063	0.0715614	0.403731	-4.39422
										ENSECAG00000037808	CLN8	ENSECAG00000037808	100065372	1.58872	5.1132	1.95057	0.0715693	0.403731	-4.29111
										ENSECAG00000006339	GEMIN4	ENSECAG00000006339	100059900	-1.26322	6.78132	-1.94912	0.0717563	0.403731	-4.31081
										ENSECAG00000014083	KIAA2013	ENSECAG00000014083	100056045	1.43106	7.01661	1.94802	0.0719002	0.403731	-4.55684
										ENSECAG00000018046	GRN	ENSECAG00000018046	100051035	2.04584	6.93383	1.94762	0.0719521	0.403731	-4.56021
										ENSECAG00000015740	DDX18	ENSECAG00000015740	100147601	-1.42819	7.07362	-1.94739	0.0719817	0.403731	-4.38641
										ENSECAG00000013062	RPSA	ENSECAG00000013062	100055367	-0.81571	10.0922	-1.9463	0.0721231	0.403731	-4.74572
										ENSECAG00000016742	TJP2	ENSECAG00000016742	100050442	-0.889244	8.57053	-1.94549	0.0722284	0.403731	-4.66748
										ENSECAG00000022480	SYVN1	ENSECAG00000022480	100050962	1.54155	7.23564	1.94495	0.072299	0.403731	-4.57759
										ENSECAG00000017946	KMT2D	ENSECAG00000017946	100058932	-1.1802	9.75274	-1.9447	0.0723321	0.403731	-4.74306
										ENSECAG00000011697	TMCC3	ENSECAG00000011697	100064943	1.02201	7.16597	1.94457	0.0723483	0.403731	-4.53643
										ENSECAG00000008099	MRPS27	ENSECAG00000008099	100073298	1.56724	6.69677	1.94448	0.07236	0.403731	-4.39416
										ENSECAG00000010518	GOLGA3	ENSECAG00000010518	100061493	1.14491	7.56256	1.94405	0.072417	0.403731	-4.57083
										ENSECAG00000015379	FGD4	ENSECAG00000015379	100070016	-1.6057	5.29966	-1.94276	0.0725852	0.403748	-4.24926
										ENSECAG00000018309	SEC24D	ENSECAG00000018309	100064058	1.12103	7.23777	1.94267	0.0725968	0.403748	-4.55626
										ENSECAG00000009570	LIMK2	ENSECAG00000009570	100058419	1.59333	6.165	1.94107	0.0728069	0.404424	-4.41396
										ENSECAG00000015835	NT5DC2	ENSECAG00000015835	100629662	1.28197	6.9421	1.94001	0.0729462	0.404705	-4.42402
										ENSECAG00000009258	DAAM1	ENSECAG00000009258	100051203	1.57972	5.89556	1.93914	0.0730605	0.404847	-4.43031
										ENSECAG00000020252	PDIA3	ENSECAG00000020252	100056198	1.36352	9.5352	1.93411	0.073725	0.408034	-4.7966
										ENSECAG00000015988	CPSF6	ENSECAG00000015988	100059688	-1.03488	7.38637	-1.93073	0.0741752	0.410029	-4.51827
										ENSECAG00000021311	NUDC	ENSECAG00000021311	100070978	-1.08552	7.39651	-1.92674	0.0747096	0.412484	-4.55385
										ENSECAG00000035260	PANK4	ENSECAG00000035260	111770224	-1.54282	5.92127	-1.92508	0.0749328	0.413216	-4.36916
										ENSECAG00000021116	ENSECAG00000021116	ENSECAG00000021116	ENSECAG00000021116	-1.27004	7.05067	-1.92389	0.0750933	0.413602	-4.40249
										ENSECAG00000013630	SULF2	ENSECAG00000013630	100056840	1.47455	7.33622	1.92263	0.0752643	0.414044	-4.63544
										ENSECAG00000000577	DAD1	ENSECAG00000000577	100053042	-1.74926	5.39277	-1.91979	0.0756485	0.4146	-4.30166
										ENSECAG00000017777	PLK1	ENSECAG00000017777	100068388	-1.13895	7.93145	-1.91907	0.075746	0.4146	-4.56798
										ENSECAG00000004387	PSEN1	ENSECAG00000004387	100050164	1.31406	5.67359	1.91894	0.0757636	0.4146	-4.40852
										ENSECAG00000009314	TMEM132A	ENSECAG00000009314	100062008	1.09886	6.09617	1.91866	0.0758027	0.4146	-4.51901
										ENSECAG00000015953	PPP1CB	ENSECAG00000015953	100071067	-1.03693	7.60319	-1.91802	0.07589	0.4146	-4.58013
										ENSECAG00000010363	SLC44A2	ENSECAG00000010363	100055038	1.14665	7.75046	1.91787	0.0759101	0.4146	-4.70094
										ENSECAG00000018018	RRP1B	ENSECAG00000018018	100050989	-1.36003	6.20166	-1.91485	0.0763231	0.416302	-4.34867
										ENSECAG00000009921	IFRD1	ENSECAG00000009921	100055718	1.49362	6.05762	1.91353	0.076503	0.416302	-4.49248
										ENSECAG00000024467	SH3RF2	ENSECAG00000024467	100071998	-2.87548	5.85267	-1.91313	0.076559	0.416302	-4.41101
										ENSECAG00000004159	BCL9	ENSECAG00000004159	100065022	-1.18265	6.60597	-1.91208	0.0767025	0.416302	-4.43217
										ENSECAG00000017002	LARP1	ENSECAG00000017002	100071380	-0.750239	9.88832	-1.91199	0.0767161	0.416302	-4.82545
										ENSECAG00000009315	DHTKD1	ENSECAG00000009315	100056844	1.99485	5.37142	1.9116	0.0767689	0.416302	-4.43646
										ENSECAG00000018324	SLC43A2	ENSECAG00000018324	100072377	1.01341	7.79027	1.91034	0.076942	0.416449	-4.72466
										ENSECAG00000015006	FGFR1	ENSECAG00000015006	100057614	-2.00921	5.96847	-1.91008	0.0769782	0.416449	-4.32189
										ENSECAG00000023479	FAM126A	ENSECAG00000023479	100053610	-1.44151	5.37486	-1.90662	0.0774572	0.417634	-4.26912
										ENSECAG00000000643	ABCB7	ENSECAG00000000643	100060544	1.98641	5.20614	1.90654	0.0774693	0.417634	-4.40888
										ENSECAG00000009628	USP7	ENSECAG00000009628	100057484	-0.84446	8.29176	-1.90621	0.077515	0.417634	-4.67434
										ENSECAG00000016440	BOP1	ENSECAG00000016440	100065050	-1.55293	6.89203	-1.90578	0.0775742	0.417634	-4.38618
										ENSECAG00000024290	ATP6V0B	ENSECAG00000024290	100146553	2.79701	5.62305	1.90482	0.0777081	0.417634	-4.45658
										ENSECAG00000022154	SLC25A11	ENSECAG00000022154	100061330	1.089	7.0402	1.9045	0.0777531	0.417634	-4.54923
										ENSECAG00000011466	HEXA	ENSECAG00000011466	100063584	1.1009	8.27379	1.90389	0.0778377	0.417634	-4.78868
										ENSECAG00000014096	GBE1	ENSECAG00000014096	100034152	1.42874	5.6662	1.90062	0.0782947	0.419231	-4.35969
										ENSECAG00000014031	B4GALNT3	ENSECAG00000014031	100056854	1.11027	8.74397	1.90045	0.0783189	0.419231	-4.81015
										ENSECAG00000024159	ATP6V1H	ENSECAG00000024159	100054947	1.57594	5.74954	1.89747	0.0787375	0.420978	-4.37942
										ENSECAG00000015423	PRDM4	ENSECAG00000015423	100054098	-1.62505	5.80725	-1.89634	0.0788971	0.421338	-4.32785
										ENSECAG00000014990	ZCCHC2	ENSECAG00000014990	100056858	-1.40746	5.83275	-1.89461	0.0791415	0.421757	-4.40195
										ENSECAG00000011634	TMEM129	ENSECAG00000011634	100052572	1.23051	6.54522	1.89447	0.0791603	0.421757	-4.52897
										ENSECAG00000013123	ARID3B	ENSECAG00000013123	100051675	1.32725	6.4468	1.89335	0.0793197	0.422114	-4.44065
										ENSECAG00000007896	REXO4	ENSECAG00000007896	100066519	-1.43245	6.37502	-1.89076	0.0796877	0.423579	-4.44396
										ENSECAG00000007500	RPL27	ENSECAG00000007500	100052110	-1.56912	7.13582	-1.88931	0.0798946	0.423718	-4.51172
										ENSECAG00000005344	FEN1	ENSECAG00000005344	100059838	1.13786	6.43423	1.88801	0.08008	0.423718	-4.52072
										ENSECAG00000005925	MYBL2	ENSECAG00000005925	100070694	-1.12033	8.45581	-1.88771	0.0801238	0.423718	-4.68677
										ENSECAG00000021453	TICRR	ENSECAG00000021453	100069681	-1.15319	6.7514	-1.88753	0.0801488	0.423718	-4.56525
										ENSECAG00000020242	SUMF1	ENSECAG00000020242	100052857	1.65419	6.05658	1.88638	0.0803139	0.423718	-4.51941
										ENSECAG00000007908	MIPEP	ENSECAG00000007908	100058095	1.34373	5.93473	1.88618	0.0803423	0.423718	-4.5073
										ENSECAG00000032453	ENSECAG00000032453	ENSECAG00000032453	ENSECAG00000032453	-1.58159	5.90574	-1.88603	0.0803635	0.423718	-4.37248
										ENSECAG00000020315	SLC39A9	ENSECAG00000020315	100053161	1.99957	5.05359	1.88476	0.0805471	0.424196	-4.3698
										ENSECAG00000010079	ACP1	ENSECAG00000010079	100057408	1.35973	6.02274	1.88292	0.0808116	0.424298	-4.47775
										ENSECAG00000022295	AKAP17A	ENSECAG00000022295	100069806	-1.32503	7.05465	-1.88255	0.0808647	0.424298	-4.54975
										ENSECAG00000000125	SGMS1	ENSECAG00000000125	100062484	2.14302	5.23963	1.88245	0.0808786	0.424298	-4.47101
										ENSECAG00000017083	GPRC5C	ENSECAG00000017083	100060724	-2.24082	5.39042	-1.88204	0.0809381	0.424298	-4.33741
										ENSECAG00000010986	MTDH	ENSECAG00000010986	100059885	1.0283	7.12188	1.87979	0.0812649	0.425522	-4.66721
										ENSECAG00000024469	PPAN	ENSECAG00000024469	100533526	-1.56602	6.98045	-1.87876	0.081413	0.425553	-4.43432
										ENSECAG00000017219	LNX2	ENSECAG00000017219	100061190	1.23685	5.65353	1.87846	0.0814571	0.425553	-4.43063
										ENSECAG00000016843	SETD5	ENSECAG00000016843	100052472	-0.995874	8.21603	-1.87503	0.0819564	0.427672	-4.74091
										ENSECAG00000039947	VGLL4	ENSECAG00000039947	100051473	-1.25138	6.66616	-1.87434	0.0820574	0.427687	-4.50796
										ENSECAG00000010846	DPP8	ENSECAG00000010846	100053245	1.21857	5.55087	1.87349	0.0821814	0.427687	-4.43484
										ENSECAG00000020867	ACTR3	ENSECAG00000020867	100033909	1.30645	6.42073	1.87186	0.0824217	0.427687	-4.58496
										ENSECAG00000016134	RAB11FIP1	ENSECAG00000016134	100059616	1.25156	7.88739	1.87096	0.0825526	0.427687	-4.73814
										ENSECAG00000020665	RPL3	ENSECAG00000020665	100070291	-0.768335	10.6274	-1.87042	0.0826322	0.427687	-4.87336
										ENSECAG00000021689	MEST	ENSECAG00000021689	100057213	1.4551	5.69535	1.86974	0.0827332	0.427687	-4.53941
										ENSECAG00000019037	GSTA4	ENSECAG00000019037	100056597	-2.43957	8.3128	-1.86964	0.0827481	0.427687	-4.67774
										ENSECAG00000011668	SLC30A3	ENSECAG00000011668	100071241	1.23852	8.13476	1.86945	0.0827756	0.427687	-4.81436
										ENSECAG00000022249	B4GALT5	ENSECAG00000022249	100071419	1.35579	5.96555	1.86927	0.0828022	0.427687	-4.47559
										ENSECAG00000021450	CTTN	ENSECAG00000021450	100147634	-0.970122	9.34315	-1.86719	0.0831085	0.428744	-4.8478
										ENSECAG00000022717	PDIA6	ENSECAG00000022717	100072358	1.19808	9.35307	1.86661	0.0831948	0.428744	-4.89742
										ENSECAG00000025110	DDX17	ENSECAG00000025110	100070063	0.992208	8.80468	1.86563	0.0833403	0.42901	-4.83483
										ENSECAG00000015914	NDUFS1	ENSECAG00000015914	100066330	0.956926	8.33483	1.86386	0.0836037	0.429306	-4.80271
										ENSECAG00000000411	MCFD2	ENSECAG00000000411	ENSECAG00000000411	1.38248	5.43605	1.86361	0.0836402	0.429306	-4.52511
										ENSECAG00000011599	ZC3H18	ENSECAG00000011599	100050687	-1.56083	6.83033	-1.86334	0.0836799	0.429306	-4.46305
										ENSECAG00000004558	CARS1	ENSECAG00000004558	ENSECAG00000004558	1.198	6.38209	1.86116	0.0840051	0.42975	-4.54082
										ENSECAG00000019517	TRIM56	ENSECAG00000019517	100060136	1.54941	6.1756	1.86074	0.0840684	0.42975	-4.55076
										ENSECAG00000011391	TET3	ENSECAG00000011391	100057820	-1.30389	7.30326	-1.86054	0.0840988	0.42975	-4.59415
										ENSECAG00000014884	DLX3	ENSECAG00000014884	100146218	1.61885	6.15216	1.86024	0.0841428	0.42975	-4.49786
										ENSECAG00000014964	MRPL39	ENSECAG00000014964	100066408	-1.59577	6.09426	-1.85879	0.0843605	0.43038	-4.41805
										ENSECAG00000035616	ENSECAG00000035616	ENSECAG00000035616	100053461	-1.27591	5.42512	-1.85779	0.0845104	0.430664	-4.45513
										ENSECAG00000007777	NFE2L1	ENSECAG00000007777	100069329	-1.10188	7.47581	-1.85602	0.084777	0.43132	-4.73094
										ENSECAG00000011828	MORC4	ENSECAG00000011828	100060788	1.22561	5.61033	1.85568	0.0848281	0.43132	-4.51343
										ENSECAG00000015289	PRPF39	ENSECAG00000015289	100051463	-1.17643	5.85207	-1.8544	0.0850209	0.431819	-4.48298
										ENSECAG00000007477	TCF20	ENSECAG00000007477	100056129	-0.953896	8.0476	-1.85286	0.085253	0.432043	-4.73815
										ENSECAG00000008887	DDX24	ENSECAG00000008887	100053504	-1.13516	7.04959	-1.85285	0.0852541	0.432043	-4.55986
										ENSECAG00000016316	SMCR8	ENSECAG00000016316	100050558	1.18608	6.49472	1.8495	0.0857638	0.434144	-4.6268
										ENSECAG00000004216	VIM	ENSECAG00000004216	100056088	-2.68976	5.78767	-1.84768	0.0860406	0.435063	-4.38868
										ENSECAG00000008468	COASY	ENSECAG00000008468	100066023	1.43758	5.6586	1.84637	0.0862409	0.435593	-4.41817
										ENSECAG00000017862	TYRO3	ENSECAG00000017862	100071144	1.71478	6.31466	1.84555	0.0863668	0.435683	-4.59006
										ENSECAG00000022913	SARAF	ENSECAG00000022913	100062785	1.89967	5.18253	1.84501	0.0864495	0.435683	-4.55308
										ENSECAG00000012703	ECHS1	ENSECAG00000012703	100066748	1.83584	5.79391	1.84431	0.0865562	0.435715	-4.54504
										ENSECAG00000020253	RPS7	ENSECAG00000020253	100057320	0.796116	9.26186	1.84372	0.0866468	0.435715	-4.82634
										ENSECAG00000000859	HEXIM1	ENSECAG00000000859	100050208	-1.57353	5.75265	-1.84247	0.0868385	0.435885	-4.48472
										ENSECAG00000010043	SATB2	ENSECAG00000010043	100070721	1.11108	6.89544	1.84226	0.0868716	0.435885	-4.68216
										ENSECAG00000013149	TMBIM6	ENSECAG00000013149	100052024	1.42889	9.43416	1.84026	0.087179	0.436948	-4.9429
										ENSECAG00000000266	RYBP	ENSECAG00000000266	100062395	1.27668	6.50194	1.83784	0.0875539	0.438346	-4.56256
										ENSECAG00000015098	MORC3	ENSECAG00000015098	100061343	-1.41546	6.26933	-1.83515	0.0879713	0.439861	-4.51214
										ENSECAG00000012713	CHERP	ENSECAG00000012713	100069492	-1.40763	6.97841	-1.83448	0.0880756	0.439861	-4.52692
										ENSECAG00000009909	IPO4	ENSECAG00000009909	100051517	-1.12525	7.53407	-1.83345	0.0882371	0.439861	-4.67402
										ENSECAG00000014124	GNE	ENSECAG00000014124	100067216	1.02334	8.20401	1.83326	0.0882662	0.439861	-4.83391
										ENSECAG00000019947	CASC3	ENSECAG00000019947	100067814	-1.05392	7.36707	-1.8328	0.0883383	0.439861	-4.69037
										ENSECAG00000022059	MYC	ENSECAG00000022059	100068097	-2.24353	6.26208	-1.83126	0.0885792	0.44058	-4.44745
										ENSECAG00000029603	H1-4	ENSECAG00000029603	100053593	-1.54608	8.538	-1.82768	0.0891413	0.442378	-4.7957
										ENSECAG00000007315	ACAP3	ENSECAG00000007315	100147589	1.69362	5.54447	1.82722	0.0892146	0.442378	-4.50706
										ENSECAG00000019073	ENSECAG00000019073	ENSECAG00000019073	100051878	1.24652	6.73579	1.82694	0.0892589	0.442378	-4.65448
										ENSECAG00000017863	PFKL	ENSECAG00000017863	100056927	-1.96654	6.08476	-1.8265	0.0893282	0.442378	-4.48054
										ENSECAG00000015621	ARHGEF16	ENSECAG00000015621	100060769	1.34464	5.62489	1.82504	0.0895582	0.443036	-4.45556
										ENSECAG00000024426	PDAP1	ENSECAG00000024426	100063675	-1.1199	7.15052	-1.82437	0.0896638	0.443079	-4.65832
										ENSECAG00000020713	CLDN8	ENSECAG00000020713	ENSECAG00000020713	1.56341	8.02083	1.82296	0.0898883	0.443708	-4.88393
										ENSECAG00000025049	EMC4	ENSECAG00000025049	100057999	1.8143	5.23828	1.8217	0.0900878	0.444213	-4.53179
										ENSECAG00000022209	CPSF1	ENSECAG00000022209	100063277	-1.18032	8.85331	-1.81999	0.0903598	0.445073	-4.83456
										ENSECAG00000017370	PPT1	ENSECAG00000017370	100068301	1.60096	5.59546	1.81912	0.0904997	0.445275	-4.59198
										ENSECAG00000035541	ENSECAG00000035541	ENSECAG00000035541	111767503	1.39136	5.68538	1.81852	0.0905957	0.445275	-4.60032
										ENSECAG00000024132	FAM169A	ENSECAG00000024132	100073287	1.23476	6.19312	1.81692	0.0908502	0.446045	-4.61823
										ENSECAG00000015581	TPI1	ENSECAG00000015581	100052671	0.941161	7.41816	1.81525	0.0911191	0.446735	-4.73271
										ENSECAG00000009005	DNAJB6	ENSECAG00000009005	100067238	-1.36723	5.64366	-1.81446	0.0912456	0.446735	-4.45795
										ENSECAG00000009107	ENPEP	ENSECAG00000009107	100072821	1.40636	5.28107	1.81422	0.0912842	0.446735	-4.55309
										ENSECAG00000021678	PAPSS1	ENSECAG00000021678	100072985	1.19384	5.99636	1.81242	0.0915743	0.447675	-4.53476
										ENSECAG00000022675	P3H1	ENSECAG00000022675	100067315	1.6114	6.07298	1.81137	0.0917438	0.448024	-4.65466
										ENSECAG00000006129	NUP62	ENSECAG00000006129	100056315	-1.75179	6.6622	-1.80982	0.0919946	0.448436	-4.58259
										ENSECAG00000008307	UBE4B	ENSECAG00000008307	100057243	-1.2184	6.80751	-1.80964	0.0920246	0.448436	-4.62212
										ENSECAG00000016595	NYNRIN	ENSECAG00000016595	100054117	-1.04137	8.37536	-1.80743	0.0923828	0.449588	-4.79263
										ENSECAG00000018303	YTHDC1	ENSECAG00000018303	100066303	-1.32322	6.94718	-1.80697	0.092458	0.449588	-4.67804
										ENSECAG00000016603	USP11	ENSECAG00000016603	100051171	1.12938	7.39103	1.80584	0.0926408	0.449998	-4.76006
										ENSECAG00000020679	SMARCC2	ENSECAG00000020679	100059404	-1.41021	6.87695	-1.805	0.0927786	0.450188	-4.64603
										ENSECAG00000000464	ENSECAG00000000464	ENSECAG00000000464	100061320	-1.15972	7.42166	-1.80373	0.0929869	0.45072	-4.78683
										ENSECAG00000012999	SUGT1	ENSECAG00000012999	100051549	1.79935	5.331	1.80291	0.0931206	0.450889	-4.48548
										ENSECAG00000024204	CASTOR1	ENSECAG00000024204	100146562	1.68211	5.06141	1.80212	0.0932504	0.451039	-4.49991
										ENSECAG00000008892	CISD1	ENSECAG00000008892	100072162	1.2307	5.83759	1.80117	0.0934054	0.451311	-4.56461
										ENSECAG00000009156	HTATSF1	ENSECAG00000009156	100054669	-1.13062	6.17694	-1.79956	0.0936706	0.451733	-4.59084
										ENSECAG00000016389	ACSS2	ENSECAG00000016389	100054562	1.24846	7.42464	1.79944	0.0936905	0.451733	-4.8012
										ENSECAG00000016493	PHF12	ENSECAG00000016493	100059567	-1.78123	6.00849	-1.79783	0.0939562	0.452536	-4.50532
										ENSECAG00000023081	GNL1	ENSECAG00000023081	100051374	-1.31987	5.5451	-1.79679	0.0941269	0.45258	-4.47377
										ENSECAG00000011696	MYCBP2	ENSECAG00000011696	100053014	0.826148	8.22412	1.79657	0.0941637	0.45258	-4.92967
										ENSECAG00000016772	NANS	ENSECAG00000016772	100064179	-1.04584	8.79252	-1.79503	0.0944185	0.453328	-4.85242
										ENSECAG00000017635	ENSECAG00000017635	ENSECAG00000017635	100068576	1.33684	6.38767	1.79059	0.0951569	0.456393	-4.55141
										ENSECAG00000011783	PDS5A	ENSECAG00000011783	100063999	-0.927485	7.83367	-1.78715	0.095734	0.458668	-4.81112
										ENSECAG00000020338	PLCD3	ENSECAG00000020338	100064142	-1.64581	6.21312	-1.78513	0.0960734	0.458668	-4.55144
										ENSECAG00000018918	TRIP13	ENSECAG00000018918	100057897	-1.32792	6.5178	-1.78509	0.0960791	0.458668	-4.53884
										ENSECAG00000022381	UTP25	ENSECAG00000022381	100051433	-1.06393	7.15366	-1.78462	0.0961592	0.458668	-4.69592
										ENSECAG00000002578	PES1	ENSECAG00000002578	100058627	-1.56733	7.63052	-1.78375	0.0963059	0.458668	-4.64163
										ENSECAG00000007453	PCGF2	ENSECAG00000007453	100055282	-2.07496	5.96823	-1.78284	0.0964585	0.458668	-4.60194
										ENSECAG00000006093	CABIN1	ENSECAG00000006093	100053375	-0.885689	8.60399	-1.78039	0.0968738	0.458668	-4.87753
										ENSECAG00000009926	RAB1A	ENSECAG00000009926	100051331	1.01444	7.39708	1.78026	0.0968962	0.458668	-4.83023
										ENSECAG00000008529	WWP1	ENSECAG00000008529	100055725	1.07277	6.63635	1.77943	0.0970373	0.458668	-4.72143
										ENSECAG00000000346	EDRF1	ENSECAG00000000346	100056537	1.68613	5.42582	1.77934	0.0970517	0.458668	-4.53455
										ENSECAG00000005229	ARF4	ENSECAG00000005229	100050816	0.999273	6.09194	1.77874	0.0971546	0.458668	-4.66422
										ENSECAG00000018714	GSN	ENSECAG00000018714	100034186	1.25426	7.08789	1.77863	0.0971729	0.458668	-4.76729
										ENSECAG00000006839	FBH1	ENSECAG00000006839	100070322	0.863996	6.94188	1.77777	0.0973201	0.458668	-4.75828
										ENSECAG00000015670	DHX30	ENSECAG00000015670	100054034	-1.19124	7.07407	-1.77757	0.0973531	0.458668	-4.69062
										ENSECAG00000024091	EIF4B	ENSECAG00000024091	100061920	-0.736768	9.5426	-1.7773	0.0973994	0.458668	-4.97998
										ENSECAG00000010862	TNIP1	ENSECAG00000010862	100060176	-1.72889	5.93875	-1.7766	0.0975192	0.458668	-4.52642
										ENSECAG00000000971	SUCO	ENSECAG00000000971	100060398	1.25505	5.66267	1.77641	0.0975516	0.458668	-4.65728
										ENSECAG00000003103	PSMD13	ENSECAG00000003103	100050948	1.16594	6.745	1.77621	0.0975861	0.458668	-4.71177
										ENSECAG00000011518	RAB14	ENSECAG00000011518	100067611	1.99817	5.41188	1.77605	0.0976121	0.458668	-4.52108
										ENSECAG00000021864	MAN2C1	ENSECAG00000021864	100061610	-1.25683	7.16537	-1.77573	0.0976672	0.458668	-4.7431
										ENSECAG00000011376	NAGA	ENSECAG00000011376	100070793	0.976383	8.60317	1.77442	0.0978914	0.458668	-4.98741
										ENSECAG00000020872	RTF1	ENSECAG00000020872	100071156	-1.10208	6.21139	-1.77388	0.0979844	0.458668	-4.58268
										ENSECAG00000010378	CCNY	ENSECAG00000010378	100630074	-1.1679	6.64617	-1.77308	0.0981219	0.458668	-4.5792
										ENSECAG00000020814	CLEC16A	ENSECAG00000020814	100056501	0.901551	6.99884	1.77296	0.0981423	0.458668	-4.78475
										ENSECAG00000018197	SSH1	ENSECAG00000018197	ENSECAG00000018197	-1.33746	6.18121	-1.77296	0.0981426	0.458668	-4.59734
										ENSECAG00000013955	RNF31	ENSECAG00000013955	ENSECAG00000013955	-1.388	6.96041	-1.77204	0.0982993	0.458931	-4.64097
										ENSECAG00000010659	LSM14B	ENSECAG00000010659	100057778	-1.37525	5.42827	-1.7704	0.098582	0.459781	-4.48874
										ENSECAG00000026808	APRT	ENSECAG00000026808	100051212	-1.31341	5.64507	-1.76872	0.0988716	0.460399	-4.52494
										ENSECAG00000009327	EP300	ENSECAG00000009327	100055626	-1.04899	8.77969	-1.76809	0.0989811	0.460399	-4.95432
										ENSECAG00000023716	RBM19	ENSECAG00000023716	100056226	-1.22739	7.50493	-1.76736	0.0991072	0.460399	-4.66317
										ENSECAG00000012777	MPHOSPH8	ENSECAG00000012777	100053303	-1.39641	5.5264	-1.7673	0.0991178	0.460399	-4.49093
										ENSECAG00000011462	SRGAP1	ENSECAG00000011462	100051440	-1.5794	5.2996	-1.76618	0.099311	0.460827	-4.53746
										ENSECAG00000021561	ATP5F1A	ENSECAG00000021561	100053178	0.756502	10.4866	1.76364	0.0997532	0.462173	-5.07416
										ENSECAG00000010240	NELFA	ENSECAG00000010240	100052841	-1.19726	6.47203	-1.76299	0.0998664	0.462173	-4.57446
										ENSECAG00000011621	NAT10	ENSECAG00000011621	100059185	-1.11934	7.57046	-1.76277	0.0999046	0.462173	-4.77588
										ENSECAG00000025021	KIAA0753	ENSECAG00000025021	100072754	-1.70874	5.76638	-1.76055	0.100291	0.463492	-4.54273
										ENSECAG00000033210	CHMP1A	ENSECAG00000033210	100052260	1.33703	5.89628	1.75951	0.100475	0.46387	-4.57049
										ENSECAG00000016654	SRSF1	ENSECAG00000016654	100056763	-0.910738	8.25155	-1.75866	0.100623	0.464086	-4.86419
										ENSECAG00000024722	SCARB2	ENSECAG00000024722	100058151	1.3564	6.58762	1.75774	0.100785	0.464362	-4.81661
										ENSECAG00000020865	VPS13A	ENSECAG00000020865	106780826	-1.24717	6.58006	-1.75703	0.100909	0.464468	-4.73904
										ENSECAG00000022242	MAP2K3	ENSECAG00000022242	100053481	-1.38348	5.1746	-1.75346	0.101539	0.466443	-4.50246
										ENSECAG00000032788	XPO5	ENSECAG00000032788	100067497	-0.927803	7.46319	-1.75303	0.101614	0.466443	-4.78051
										ENSECAG00000023263	RNF13	ENSECAG00000023263	100058094	1.51516	5.40804	1.75272	0.10167	0.466443	-4.67219
										ENSECAG00000010128	SEMA4D	ENSECAG00000010128	100062234	0.917692	7.42433	1.75228	0.101747	0.466443	-4.84863
										ENSECAG00000021891	LAS1L	ENSECAG00000021891	100065673	-1.1151	7.15226	-1.75005	0.102144	0.467611	-4.79142
										ENSECAG00000015450	TET1	ENSECAG00000015450	100072632	-0.927046	7.24854	-1.74887	0.102354	0.467611	-4.84543
										ENSECAG00000000697	BLVRB	ENSECAG00000000697	100068145	2.01004	6.02035	1.74827	0.10246	0.467611	-4.59365
										ENSECAG00000016392	RAD21	ENSECAG00000016392	100065497	0.932011	7.28221	1.74773	0.102557	0.467611	-4.85651
										ENSECAG00000009936	TCERG1	ENSECAG00000009936	100061029	-0.930154	7.54621	-1.74773	0.102557	0.467611	-4.87909
										ENSECAG00000014833	CRY1	ENSECAG00000014833	100034165	-1.09498	7.41621	-1.7474	0.102616	0.467611	-4.81731
										ENSECAG00000004975	NUFIP2	ENSECAG00000004975	100059671	-0.877911	7.75223	-1.7455	0.102955	0.468686	-4.89126
										ENSECAG00000043631	H2AC19	ENSECAG00000043631	100054058	1.08972	7.19325	1.74447	0.103139	0.469058	-4.78209
										ENSECAG00000022544	KMT2C	ENSECAG00000022544	100064812	-0.788423	8.95127	-1.74276	0.103447	0.46954	-5.01438
										ENSECAG00000013623	PIK3AP1	ENSECAG00000013623	100070796	0.930488	7.08152	1.74226	0.103536	0.46954	-4.82832
										ENSECAG00000026889	PPFIA1	ENSECAG00000026889	100147331	-0.868585	10.842	-1.74216	0.103554	0.46954	-5.10491
										ENSECAG00000012220	ITPRID2	ENSECAG00000012220	100053992	-1.71063	5.6154	-1.74067	0.103824	0.469982	-4.60167
										ENSECAG00000024102	ALG12	ENSECAG00000024102	100146652	1.1038	6.15515	1.74048	0.103857	0.469982	-4.76623
										ENSECAG00000018948	HSP90AA1	ENSECAG00000018948	100033837	-0.734061	10.4538	-1.73804	0.104298	0.471149	-5.09212
										ENSECAG00000019449	OTUD7B	ENSECAG00000019449	100054396	-1.39609	5.9023	-1.73781	0.10434	0.471149	-4.58036
										ENSECAG00000020408	PSMD7	ENSECAG00000020408	100067363	1.27322	6.20787	1.73734	0.104425	0.471149	-4.76138
										ENSECAG00000007704	PRR5	ENSECAG00000007704	100051354	-1.35797	6.76684	-1.73647	0.104582	0.471396	-4.69898
										ENSECAG00000016116	USP36	ENSECAG00000016116	100057557	-1.45902	7.19625	-1.73487	0.104874	0.472005	-4.80432
										ENSECAG00000022576	IARS2	ENSECAG00000022576	100049915	0.96721	7.38932	1.73429	0.10498	0.472005	-4.93092
										ENSECAG00000018062	KDM3B	ENSECAG00000018062	100062288	-0.803136	7.43419	-1.73348	0.105127	0.472005	-4.8661
										ENSECAG00000040308	TMED7	ENSECAG00000040308	100529263	1.0715	7.29813	1.73329	0.105162	0.472005	-4.93118
										ENSECAG00000022582	FBXW7	ENSECAG00000022582	100062294	-1.33721	5.3972	-1.73289	0.105234	0.472005	-4.56371
										ENSECAG00000011405	BLM	ENSECAG00000011405	100053387	-0.995488	6.34304	-1.73148	0.105493	0.472351	-4.71188
										ENSECAG00000021027	PAPOLA	ENSECAG00000021027	100054383	-1.18724	6.73427	-1.73133	0.105519	0.472351	-4.75162
										ENSECAG00000012927	KIAA0319L	ENSECAG00000012927	100055411	1.24221	5.73042	1.72991	0.10578	0.472638	-4.64917
										ENSECAG00000015969	GRHL1	ENSECAG00000015969	100072465	0.934943	7.64541	1.72985	0.10579	0.472638	-4.95296
										ENSECAG00000008162	SIPA1L2	ENSECAG00000008162	100060169	-1.05967	7.61665	-1.72872	0.105997	0.472966	-4.86322
										ENSECAG00000007495	MTX1	ENSECAG00000007495	100063479	1.35948	6.0007	1.72827	0.10608	0.472966	-4.61848
										ENSECAG00000017234	ARHGAP17	ENSECAG00000017234	100069347	-0.943306	6.93096	-1.72776	0.106174	0.472966	-4.80751
										ENSECAG00000037127	H4C4	ENSECAG00000037127	115945192	1.02832	7.54578	1.72568	0.106558	0.473803	-4.74613
										ENSECAG00000008507	SNX7	ENSECAG00000008507	100056781	1.47184	5.47393	1.72462	0.106754	0.473803	-4.61646
										ENSECAG00000006575	WDR3	ENSECAG00000006575	100059816	-0.957803	6.777	-1.72398	0.106872	0.473803	-4.78807
										ENSECAG00000002400	MRTFB	ENSECAG00000002400	100050736	-1.27752	7.27411	-1.72394	0.10688	0.473803	-4.8274
										ENSECAG00000019751	CHP1	ENSECAG00000019751	100056957	2.028	5.671	1.72393	0.106881	0.473803	-4.65435
										ENSECAG00000015935	ACTB	ENSECAG00000015935	100033878	-0.820425	11.7715	-1.72261	0.107125	0.474427	-5.14406
										ENSECAG00000018659	SAFB	ENSECAG00000018659	100064953	-1.02432	8.4065	-1.72059	0.107501	0.475628	-4.93322
										ENSECAG00000015506	MUL1	ENSECAG00000015506	100058446	1.45571	5.8751	1.71858	0.107875	0.476821	-4.75739
										ENSECAG00000005729	RRAGA	ENSECAG00000005729	100063565	1.15928	6.36236	1.71623	0.108315	0.478303	-4.66886
										ENSECAG00000009430	C13H16orf72	ENSECAG00000009430	100057445	-1.18605	6.26718	-1.71235	0.109043	0.480702	-4.6449
										ENSECAG00000017541	GIGYF1	ENSECAG00000017541	ENSECAG00000017541	-1.4296	5.95551	-1.71221	0.109069	0.480702	-4.63847
										ENSECAG00000000160	COX5A	ENSECAG00000000160	100051391	1.11538	5.53227	1.71158	0.109188	0.480765	-4.7077
										ENSECAG00000025086	DNMT3A	ENSECAG00000025086	100055881	-1.05975	8.06386	-1.70983	0.109518	0.481424	-4.9276
										ENSECAG00000019587	SLC31A1	ENSECAG00000019587	100050369	1.60718	5.44603	1.70967	0.109549	0.481424	-4.70189
										ENSECAG00000021502	HS1BP3	ENSECAG00000021502	100071861	1.28786	5.96946	1.70799	0.109867	0.482356	-4.64852
										ENSECAG00000015256	SPAG9	ENSECAG00000015256	100070202	1.09969	6.82979	1.70736	0.109986	0.482418	-4.89218
										ENSECAG00000021473	PREB	ENSECAG00000021473	100071281	-1.56332	6.30042	-1.70595	0.110253	0.482695	-4.63969
										ENSECAG00000017800	GRAMD2B	ENSECAG00000017800	100063823	1.39222	5.13199	1.70591	0.110261	0.482695	-4.61961
										ENSECAG00000028859	H1-0	ENSECAG00000028859	100069872	1.31778	6.0366	1.70491	0.110452	0.483069	-4.74769
										ENSECAG00000016629	ARHGAP10	ENSECAG00000016629	100070647	1.60875	5.77966	1.70411	0.110603	0.483267	-4.72578
										ENSECAG00000018485	POLR2A	ENSECAG00000018485	100072997	-0.863341	9.4678	-1.70227	0.110956	0.484345	-5.1042
										ENSECAG00000011423	HSD17B1	ENSECAG00000011423	100036556	1.46388	6.45261	1.70132	0.111136	0.484476	-4.79677
										ENSECAG00000000529	MAP1S	ENSECAG00000000529	100070399	-1.38652	6.25792	-1.70068	0.11126	0.484476	-4.65719
										ENSECAG00000019546	DDOST	ENSECAG00000019546	100071776	1.05305	8.64496	1.70045	0.111304	0.484476	-5.10992
										ENSECAG00000006210	NCOA4	ENSECAG00000006210	100062485	0.90379	8.003	1.69892	0.111597	0.485287	-5.00865
										ENSECAG00000015689	CDV3	ENSECAG00000015689	100065157	-0.859112	7.89142	-1.69776	0.111821	0.485564	-4.90913
										ENSECAG00000031983	MTUS1	ENSECAG00000031983	100053906	0.892354	7.12366	1.69748	0.111873	0.485564	-4.93862
										ENSECAG00000023703	PLCD1	ENSECAG00000023703	100054233	1.88642	5.74365	1.6967	0.112024	0.485758	-4.73382
										ENSECAG00000015139	FARSA	ENSECAG00000015139	100063275	-1.14791	7.08134	-1.69463	0.112424	0.487029	-4.83854
										ENSECAG00000021609	SLC40A1	ENSECAG00000021609	100069190	-1.12515	6.76846	-1.69387	0.112572	0.487208	-4.87157
										ENSECAG00000010540	TRRAP	ENSECAG00000010540	100059214	-0.777598	8.94282	-1.69158	0.113016	0.487748	-5.08999
										ENSECAG00000010554	MSMO1	ENSECAG00000010554	100061552	1.24857	7.92192	1.69144	0.113043	0.487748	-5.05895
										ENSECAG00000024933	SPIN1	ENSECAG00000024933	100054905	-1.08846	6.77482	-1.69112	0.113105	0.487748	-4.82032
										ENSECAG00000009402	VEGFA	ENSECAG00000009402	100033839	1.19459	6.28297	1.69102	0.113124	0.487748	-4.87239
										ENSECAG00000007573	DNAJC2	ENSECAG00000007573	100058412	-1.58911	5.65918	-1.68911	0.113496	0.488668	-4.62752
										ENSECAG00000013510	ENSECAG00000013510	ENSECAG00000013510	ENSECAG00000013510	2.19708	6.15145	1.68883	0.113552	0.488668	-4.72721
										ENSECAG00000023991	CTNNA1	ENSECAG00000023991	100072548	-1.21968	8.11364	-1.68764	0.113783	0.4891	-4.95108
										ENSECAG00000023232	ZNHIT3	ENSECAG00000023232	100071410	-1.59897	8.17976	-1.68703	0.113903	0.4891	-4.9991
										ENSECAG00000009347	IFNGR1	ENSECAG00000009347	100073195	1.86388	5.37671	1.68643	0.114021	0.4891	-4.72526
										ENSECAG00000016283	ZNF592	ENSECAG00000016283	100068508	0.860112	7.73878	1.68588	0.114129	0.4891	-5.04797
										ENSECAG00000043250	H2BC5	ENSECAG00000043250	100053645	-1.08273	6.79453	-1.68512	0.114277	0.4891	-4.83433
										ENSECAG00000000718	TAF15	ENSECAG00000000718	100071562	-1.04344	6.52823	-1.68503	0.114295	0.4891	-4.80396
										ENSECAG00000006301	METTL4	ENSECAG00000006301	100061890	-1.28922	6.22769	-1.68373	0.114551	0.489373	-4.74998
										ENSECAG00000011456	ARPC2	ENSECAG00000011456	100058331	0.893178	7.57075	1.68291	0.114712	0.489373	-4.9575
										ENSECAG00000017419	MTHFD2	ENSECAG00000017419	100053990	-1.55415	6.59228	-1.68223	0.114846	0.489373	-4.67833
										ENSECAG00000001892	PRPF38B	ENSECAG00000001892	100060896	-1.06509	6.16981	-1.68203	0.114885	0.489373	-4.77494
										ENSECAG00000013668	GPAA1	ENSECAG00000013668	100063382	1.04149	7.2625	1.68188	0.114915	0.489373	-5.00943
										ENSECAG00000027002	HAX1	ENSECAG00000027002	100056899	1.96514	5.661	1.68144	0.115002	0.489373	-4.66946
										ENSECAG00000017906	PRC1	ENSECAG00000017906	100069001	1.15273	6.34335	1.68022	0.115242	0.489938	-4.82396
										ENSECAG00000020289	GTF2I	ENSECAG00000020289	100060007	-1.03539	6.99623	-1.67759	0.115763	0.491696	-4.8829
										ENSECAG00000007397	RPL29	ENSECAG00000007397	100052055	-1.32129	7.977	-1.67522	0.116234	0.493097	-4.94232
										ENSECAG00000011779	ARID3A	ENSECAG00000011779	100147532	1.71125	6.35096	1.67434	0.116409	0.493097	-4.77244
										ENSECAG00000019889	ATP6AP2	ENSECAG00000019889	100057118	1.19421	6.82076	1.6733	0.116617	0.493097	-4.98161
										ENSECAG00000022815	RNF123	ENSECAG00000022815	100053010	1.50116	6.19138	1.673	0.116677	0.493097	-4.83852
										ENSECAG00000015563	CKAP5	ENSECAG00000015563	100050886	-0.753519	8.03622	-1.67275	0.116726	0.493097	-5.03086
										ENSECAG00000020780	PELP1	ENSECAG00000020780	100072897	-0.910192	7.658	-1.67266	0.116744	0.493097	-4.94497
										ENSECAG00000019509	IGF2R	ENSECAG00000019509	100058539	0.783719	10.3934	1.67163	0.11695	0.493097	-5.21675
										ENSECAG00000016674	LAPTM4A	ENSECAG00000016674	100056409	1.67952	5.60336	1.67062	0.117152	0.493097	-4.81344
										ENSECAG00000018631	LTBP2	ENSECAG00000018631	100056889	1.2204	5.22845	1.66851	0.117576	0.493097	-4.71365
										ENSECAG00000019257	RBPJ	ENSECAG00000019257	100055547	-1.30977	5.44772	-1.66796	0.117688	0.493097	-4.63946
										ENSECAG00000018423	CCNL2	ENSECAG00000018423	100065860	-1.48876	6.15403	-1.66791	0.117698	0.493097	-4.71999
										ENSECAG00000019069	S100A11	ENSECAG00000019069	100060300	1.85889	6.15704	1.66785	0.11771	0.493097	-4.85473
										ENSECAG00000033690	TUBA1C	ENSECAG00000033690	100051901	0.794918	10.3135	1.6677	0.11774	0.493097	-5.20637
										ENSECAG00000018978	SAFB2	ENSECAG00000018978	100064922	-1.24978	7.12713	-1.66765	0.11775	0.493097	-4.90525
										ENSECAG00000010132	HMGB2	ENSECAG00000010132	100061162	-1.47582	6.7875	-1.66765	0.11775	0.493097	-4.84475
										ENSECAG00000014550	AP2A2	ENSECAG00000014550	100056318	0.872248	8.40563	1.6673	0.11782	0.493097	-5.11652
										ENSECAG00000010293	RIPK1	ENSECAG00000010293	100058015	1.88243	5.17397	1.665	0.118284	0.494144	-4.66981
										ENSECAG00000015936	ENSECAG00000015936	ENSECAG00000015936	100063312	1.1646	7.06497	1.66499	0.118287	0.494144	-5.02261
										ENSECAG00000024896	MON2	ENSECAG00000024896	100055899	0.867067	6.93317	1.66442	0.118401	0.494167	-4.95117
										ENSECAG00000014979	AFAP1L2	ENSECAG00000014979	100068108	1.07932	7.3875	1.6638	0.118526	0.494194	-4.97866
										ENSECAG00000010774	TRIM28	ENSECAG00000010774	100064831	-0.762498	10.0082	-1.66304	0.118682	0.494194	-5.1628
										ENSECAG00000010261	ACY1	ENSECAG00000010261	100060631	-1.31773	6.18763	-1.66279	0.118732	0.494194	-4.69677
										ENSECAG00000010251	SLC37A2	ENSECAG00000010251	100072304	0.966205	10.0017	1.6603	0.119238	0.495786	-5.2287
										ENSECAG00000024262	PGM1	ENSECAG00000024262	100069980	0.978379	7.2228	1.65984	0.119332	0.495786	-4.9261
										ENSECAG00000030778	TUBA1A	ENSECAG00000030778	100059091	0.830898	10.1388	1.65904	0.119496	0.495817	-5.19195
										ENSECAG00000016372	SPATA13	ENSECAG00000016372	100058228	1.33292	5.49804	1.65874	0.119556	0.495817	-4.6855
										ENSECAG00000014779	PSMC4	ENSECAG00000014779	100064604	0.816966	7.21431	1.65695	0.119922	0.496514	-4.93892
										ENSECAG00000015116	TMEM87B	ENSECAG00000015116	100064755	1.20111	5.74062	1.65641	0.120033	0.496514	-4.83954
										ENSECAG00000016276	NUP50	ENSECAG00000016276	100051494	-1.9006	5.86613	-1.65632	0.120051	0.496514	-4.66698
										ENSECAG00000015924	CTCF	ENSECAG00000015924	100053363	-1.14618	6.29747	-1.65527	0.120265	0.496947	-4.72185
										ENSECAG00000036779	ENSECAG00000036779	ENSECAG00000036779	100063286	-0.984873	8.70538	-1.65414	0.120497	0.496947	-5.09365
										ENSECAG00000017026	PRDX3	ENSECAG00000017026	100058646	1.35085	5.87282	1.654	0.120526	0.496947	-4.70773
										ENSECAG00000032801	TAF3	ENSECAG00000032801	100630332	1.90003	5.24756	1.65369	0.120591	0.496947	-4.67856
										ENSECAG00000018542	DNAJC7	ENSECAG00000018542	100053144	-1.43431	5.95648	-1.65153	0.121035	0.497341	-4.68894
										ENSECAG00000014524	APMAP	ENSECAG00000014524	100057777	1.29694	7.16669	1.65074	0.121197	0.497341	-5.044
										ENSECAG00000024236	POP1	ENSECAG00000024236	100055680	-1.0985	6.07089	-1.65058	0.121232	0.497341	-4.74735
										ENSECAG00000011144	PUS7	ENSECAG00000011144	100059013	-1.2568	6.70192	-1.65056	0.121236	0.497341	-4.77119
										ENSECAG00000035910	NDUFA5	ENSECAG00000035910	100071532	1.4692	5.17931	1.65053	0.121242	0.497341	-4.67039
										ENSECAG00000011291	NSD1	ENSECAG00000011291	100058570	-0.663873	8.92342	-1.65005	0.12134	0.497341	-5.15943
										ENSECAG00000024284	MTPN	ENSECAG00000024284	100064934	1.44869	5.96145	1.64599	0.122183	0.499661	-4.76114
										ENSECAG00000018515	PCCB	ENSECAG00000018515	100065950	1.15457	6.60018	1.6447	0.122451	0.499661	-4.94021
										ENSECAG00000024191	TRAPPC9	ENSECAG00000024191	100069518	0.970704	7.31214	1.64444	0.122505	0.499661	-5.02231
										ENSECAG00000014928	RPS13	ENSECAG00000014928	100056386	-1.27392	7.86086	-1.64322	0.122759	0.499661	-4.8593
										ENSECAG00000013960	FGFR2	ENSECAG00000013960	100033956	0.998784	6.89759	1.64309	0.122787	0.499661	-5.02566
										ENSECAG00000014592	WDR45B	ENSECAG00000014592	100056668	-1.71368	5.65486	-1.64242	0.122927	0.499661	-4.66958
										ENSECAG00000008987	MRPL37	ENSECAG00000008987	100050156	-1.3888	7.43637	-1.6424	0.12293	0.499661	-4.92687
										ENSECAG00000009178	HIF1AN	ENSECAG00000009178	100070337	1.15877	6.50752	1.64216	0.122981	0.499661	-4.91835
										ENSECAG00000011938	MANF	ENSECAG00000011938	100052301	1.00829	7.6579	1.64196	0.123024	0.499661	-5.07965
										ENSECAG00000007941	MYO10	ENSECAG00000007941	100054475	-0.872191	7.66817	-1.64117	0.123188	0.499661	-5.05002
										ENSECAG00000014217	RABEP1	ENSECAG00000014217	100072805	-1.03077	6.86423	-1.64108	0.123206	0.499661	-4.91106
										ENSECAG00000006934	GDPD3	ENSECAG00000006934	100146273	1.28702	5.66124	1.64102	0.123219	0.499661	-4.84409
										ENSECAG00000011995	FTSJ3	ENSECAG00000011995	100054030	-1.11234	7.4712	-1.64033	0.123366	0.499811	-4.96529
										ENSECAG00000014922	EPS8	ENSECAG00000014922	100067366	1.12479	6.01356	1.63939	0.123562	0.500067	-4.84581
										ENSECAG00000019607	GRWD1	ENSECAG00000019607	100051020	-1.1788	6.75768	-1.63898	0.123648	0.500067	-4.79256
										ENSECAG00000011638	EHD1	ENSECAG00000011638	100050576	0.875471	8.73528	1.63736	0.123988	0.500999	-5.10427
										ENSECAG00000008583	USF2	ENSECAG00000008583	100059270	-1.0777	6.31238	-1.63664	0.124141	0.501116	-4.77345
										ENSECAG00000008676	HNRNPA1	ENSECAG00000008676	100034153	-0.76968	9.74246	-1.63619	0.124236	0.501116	-5.22729
										ENSECAG00000024231	SFXN2	ENSECAG00000024231	100059866	1.11361	6.32475	1.63491	0.124505	0.501125	-4.86721
										ENSECAG00000005087	PCID2	ENSECAG00000005087	100067141	1.89828	5.16968	1.63461	0.12457	0.501125	-4.68833
										ENSECAG00000024977	IDI1	ENSECAG00000024977	100630801	1.37378	6.31523	1.63358	0.124788	0.501125	-4.89728
										ENSECAG00000015997	ESRRG	ENSECAG00000015997	100050530	-1.28246	5.85621	-1.6335	0.124803	0.501125	-4.76457
										ENSECAG00000022117	ARHGEF11	ENSECAG00000022117	100064689	-1.16278	6.8534	-1.63341	0.124822	0.501125	-4.86391
										ENSECAG00000023369	EDEM1	ENSECAG00000023369	100059536	0.901611	7.24027	1.63306	0.124897	0.501125	-5.04514
										ENSECAG00000008598	MIER2	ENSECAG00000008598	102150394	-1.30954	5.18378	-1.63073	0.125391	0.501877	-4.69018
										ENSECAG00000020597	PSMA2	ENSECAG00000020597	100064293	1.63152	5.81156	1.63018	0.125509	0.501877	-4.74229
										ENSECAG00000039508	PGRMC1	ENSECAG00000039508	100058718	1.65124	6.66434	1.63013	0.125519	0.501877	-5.00823
										ENSECAG00000021595	FAM98A	ENSECAG00000021595	100070497	1.02633	6.3021	1.6298	0.125591	0.501877	-4.88032
										ENSECAG00000022144	ANO9	ENSECAG00000022144	100054456	-1.23348	6.58907	-1.62957	0.125638	0.501877	-4.92293
										ENSECAG00000015099	COPB2	ENSECAG00000015099	100063990	0.83571	8.07408	1.62908	0.125744	0.501877	-5.12784
										ENSECAG00000021086	ENSECAG00000021086	ENSECAG00000021086	100053419	1.92637	5.55912	1.6284	0.12589	0.502019	-4.70928
										ENSECAG00000010401	NSF	ENSECAG00000010401	100063690	0.904668	6.9397	1.62781	0.126014	0.502075	-4.99491
										ENSECAG00000022389	PCBP2	ENSECAG00000022389	100062163	-0.676929	9.16815	-1.62704	0.126179	0.502295	-5.14835
										ENSECAG00000001441	TNK2	ENSECAG00000001441	100070001	-1.10015	6.16246	-1.62593	0.126416	0.502801	-4.86767
										ENSECAG00000022152	CACHD1	ENSECAG00000022152	100054054	-1.4323	5.48846	-1.62455	0.126713	0.5033	-4.82573
										ENSECAG00000041134	SELENOF	ENSECAG00000041134	100052383	1.35849	5.81532	1.62432	0.126762	0.5033	-4.87287
										ENSECAG00000014653	ATIC	ENSECAG00000014653	100054298	-0.787054	8.23111	-1.62379	0.126875	0.503312	-5.07572
										ENSECAG00000014213	SRPK1	ENSECAG00000014213	100063400	-1.13091	6.56999	-1.62133	0.127405	0.504975	-4.8007
										ENSECAG00000038223	H3C2	ENSECAG00000038223	116435294	3.01315	5.94378	1.6206	0.127564	0.505166	-4.7715
										ENSECAG00000011639	EXOSC10	ENSECAG00000011639	100056644	-1.20669	6.20374	-1.6188	0.127952	0.506126	-4.76217
										ENSECAG00000022440	HCFC1	ENSECAG00000022440	100058080	-0.943225	9.11297	-1.61845	0.128028	0.506126	-5.18871
										ENSECAG00000013681	GRHL2	ENSECAG00000013681	100056140	-1.09758	6.37644	-1.61692	0.128359	0.506947	-4.89548
										ENSECAG00000010404	HELZ	ENSECAG00000010404	100053580	-1.11775	6.61045	-1.61602	0.128555	0.506947	-4.96584
										ENSECAG00000011337	ODF2	ENSECAG00000011337	100070205	-1.12779	6.63052	-1.61564	0.128637	0.506947	-4.92407
										ENSECAG00000013449	PIP4K2C	ENSECAG00000013449	100053518	-1.02908	6.20764	-1.61535	0.1287	0.506947	-4.85856
										ENSECAG00000014421	NVL	ENSECAG00000014421	100055652	-1.19117	6.521	-1.61493	0.128791	0.506947	-4.78447
										ENSECAG00000014089	NFATC3	ENSECAG00000014089	100053908	1.17697	5.47463	1.61384	0.129029	0.506985	-4.76134
										ENSECAG00000017193	PUM3	ENSECAG00000017193	100058365	-1.86527	6.29746	-1.61356	0.12909	0.506985	-4.7632
										ENSECAG00000013251	KANSL3	ENSECAG00000013251	100051400	-1.13338	6.52177	-1.6133	0.129146	0.506985	-4.88636
										ENSECAG00000016136	ADIPOR2	ENSECAG00000016136	100050051	1.19732	5.90582	1.61285	0.129245	0.506985	-4.90087
										ENSECAG00000022670	WDR37	ENSECAG00000022670	100057572	1.04286	5.8105	1.61219	0.129389	0.507118	-4.85025
										ENSECAG00000010381	SGTA	ENSECAG00000010381	100059698	-1.04685	7.00924	-1.61071	0.129713	0.507948	-4.93928
										ENSECAG00000020111	IQGAP3	ENSECAG00000020111	100064268	1.23413	6.83556	1.60926	0.130032	0.508534	-4.99198
										ENSECAG00000014809	STK11	ENSECAG00000014809	100055913	-1.16695	6.5947	-1.60852	0.130193	0.508534	-4.88747
										ENSECAG00000013395	RBM25	ENSECAG00000013395	100055577	-1.3808	7.2339	-1.60802	0.130302	0.508534	-5.06585
										ENSECAG00000020152	ENSECAG00000020152	ENSECAG00000020152	100050506	1.32784	8.78953	1.60791	0.130328	0.508534	-5.17334
										ENSECAG00000020724	TPR	ENSECAG00000020724	100049850	-0.771621	8.48026	-1.60714	0.130497	0.508534	-5.16444
										ENSECAG00000005708	ABL2	ENSECAG00000005708	100053033	-1.08108	6.13549	-1.60699	0.13053	0.508534	-4.82887
										ENSECAG00000015602	ESRRA	ENSECAG00000015602	100055615	2.34339	5.91277	1.60642	0.130656	0.508588	-4.7864
										ENSECAG00000025087	SEC23B	ENSECAG00000025087	100050440	0.823882	7.17434	1.6059	0.13077	0.5086	-5.04097
										ENSECAG00000020363	EEF1A1	ENSECAG00000020363	100009682	0.672115	12.3717	1.6044	0.1311	0.509213	-5.3093
										ENSECAG00000010685	RSF1	ENSECAG00000010685	100051507	-1.39393	5.72107	-1.60417	0.131151	0.509213	-4.7641
										ENSECAG00000005945	BRPF3	ENSECAG00000005945	100063594	-1.09196	6.62143	-1.60184	0.131668	0.510786	-4.96737
										ENSECAG00000018495	SSB	ENSECAG00000018495	100052752	-1.26023	6.11252	-1.60089	0.131878	0.511166	-4.76803
										ENSECAG00000024205	HSPA5	ENSECAG00000024205	100067235	0.828513	10.7046	1.59923	0.132249	0.511834	-5.32354
										ENSECAG00000016214	TMEM94	ENSECAG00000016214	100051803	1.93195	6.16176	1.59911	0.132274	0.511834	-4.9536
										ENSECAG00000013789	EPN2	ENSECAG00000013789	100073176	-1.06613	6.32509	-1.59785	0.132556	0.512492	-4.83491
										ENSECAG00000017181	PTGS2	ENSECAG00000017181	791253	1.18142	9.10467	1.59682	0.132785	0.512942	-5.27385
										ENSECAG00000011827	SBNO2	ENSECAG00000011827	102147621	-1.42966	6.06622	-1.59563	0.133053	0.513541	-4.82227
										ENSECAG00000014508	PLD2	ENSECAG00000014508	100072863	-1.06116	7.21129	-1.5943	0.13335	0.514253	-4.97534
										ENSECAG00000023300	TMF1	ENSECAG00000023300	100053441	-1.00886	6.17555	-1.59203	0.133859	0.515735	-4.93096
										ENSECAG00000007150	DIDO1	ENSECAG00000007150	100058738	-0.742593	7.84556	-1.59159	0.13396	0.515735	-5.10582
										ENSECAG00000017216	EHD4	ENSECAG00000017216	100071046	1.19572	5.28718	1.59056	0.134191	0.516188	-4.75911
										ENSECAG00000021951	RHBDF2	ENSECAG00000021951	ENSECAG00000021951	-1.15003	5.50975	-1.58963	0.134402	0.516564	-4.80192
										ENSECAG00000005769	ABHD12	ENSECAG00000005769	100057168	1.1473	5.44597	1.58691	0.135016	0.51849	-4.86405
										ENSECAG00000020948	PANK3	ENSECAG00000020948	100059344	1.27599	6.164	1.5855	0.135337	0.519285	-4.88934
										ENSECAG00000019840	PRPF3	ENSECAG00000019840	100054622	-1.28424	6.14047	-1.58485	0.135484	0.519411	-4.79819
										ENSECAG00000034988	MAPK6	ENSECAG00000034988	100055006	0.779357	7.59111	1.5835	0.135792	0.520156	-5.13554
										ENSECAG00000017751	ZNF142	ENSECAG00000017751	100055767	-1.26169	6.68465	-1.5805	0.136476	0.522263	-4.91844
										ENSECAG00000017832	EIF4H	ENSECAG00000017832	100062129	-0.903534	7.97696	-1.57986	0.136623	0.522263	-5.11275
										ENSECAG00000011782	RPS29	ENSECAG00000011782	100051535	1.42786	8.53957	1.57959	0.136685	0.522263	-5.08061
										ENSECAG00000016972	SMPD2	ENSECAG00000016972	100066652	1.20689	6.13134	1.57882	0.136861	0.522497	-4.95684
										ENSECAG00000019276	MCM4	ENSECAG00000019276	100051303	-0.830232	8.35619	-1.57715	0.137244	0.523524	-5.17681
										ENSECAG00000013433	MAPK7	ENSECAG00000013433	100073174	-1.28536	6.29341	-1.57614	0.137477	0.523567	-4.81852
										ENSECAG00000015149	MCM7	ENSECAG00000015149	100068673	-0.700827	9.16513	-1.57598	0.137514	0.523567	-5.232
										ENSECAG00000016500	ATP6V1B2	ENSECAG00000016500	100055525	1.23758	6.3718	1.5756	0.1376	0.523567	-4.84747
										ENSECAG00000014330	CYCS	ENSECAG00000014330	100053958	0.843807	7.7691	1.57383	0.13801	0.523663	-5.1568
										ENSECAG00000007702	NELFB	ENSECAG00000007702	100059522	-1.26032	7.82651	-1.57294	0.138214	0.523663	-5.02635
										ENSECAG00000010103	ZC3H7B	ENSECAG00000010103	100070641	-0.874976	7.89956	-1.57286	0.138233	0.523663	-5.0996
										ENSECAG00000000184	CREB3	ENSECAG00000000184	100067794	1.01047	6.57514	1.57284	0.138239	0.523663	-5.04562
										ENSECAG00000021281	KDM5A	ENSECAG00000021281	100056935	-0.988929	6.34452	-1.57273	0.138263	0.523663	-4.96036
										ENSECAG00000012108	PPP2R1B	ENSECAG00000012108	100070408	0.73549	7.85188	1.57252	0.138313	0.523663	-5.15439
										ENSECAG00000011167	ESRRB	ENSECAG00000011167	100058699	-1.30643	5.58725	-1.57187	0.138461	0.523789	-4.77625
										ENSECAG00000009899	ZNF425	ENSECAG00000009899	100060670	-1.28697	6.62932	-1.57085	0.138699	0.524253	-4.84662
										ENSECAG00000014144	SMCHD1	ENSECAG00000014144	100062096	-1.09168	6.07382	-1.56973	0.138958	0.524799	-4.80655
										ENSECAG00000017807	NAV2	ENSECAG00000017807	100071978	-2.16861	6.96334	-1.56715	0.139559	0.526509	-5.01159
										ENSECAG00000021665	SGMS2	ENSECAG00000021665	100072971	1.13406	6.11008	1.5668	0.139641	0.526509	-5.01456
										ENSECAG00000000381	DMXL2	ENSECAG00000000381	100055186	0.946684	6.99884	1.56589	0.139853	0.526595	-5.11618
										ENSECAG00000020660	UBA52	ENSECAG00000020660	100071005	-0.729034	9.00878	-1.56571	0.139895	0.526595	-5.25764
										ENSECAG00000019332	AVL9	ENSECAG00000019332	100070105	-1.22609	5.53962	-1.56376	0.140352	0.527881	-4.78746
										ENSECAG00000024999	SMC5	ENSECAG00000024999	100056086	-1.0981	5.85717	-1.56263	0.140616	0.528437	-4.93671
										ENSECAG00000004691	PDCD6IP	ENSECAG00000004691	100050741	-0.817042	7.68328	-1.56148	0.140887	0.529022	-5.11668
										ENSECAG00000034285	TMED2	ENSECAG00000034285	100061043	1.05326	8.01688	1.56038	0.141146	0.529365	-5.25326
										ENSECAG00000027691	MT-ND4L	ENSECAG00000027691	807851	-1.41274	7.3885	-1.56001	0.141233	0.529365	-5.19364
										ENSECAG00000009177	DHPS	ENSECAG00000009177	100063550	1.29352	5.45708	1.55885	0.141507	0.529365	-4.8201
										ENSECAG00000008243	ENSECAG00000008243	ENSECAG00000008243	100064440	-1.251	6.04968	-1.55875	0.14153	0.529365	-4.8718
										ENSECAG00000033332	SPRED3	ENSECAG00000033332	111775189	-1.03411	6.7235	-1.55863	0.141558	0.529365	-4.95107
										ENSECAG00000016217	RNF213	ENSECAG00000016217	100056407	-1.49646	7.22556	-1.55768	0.141783	0.529771	-5.14082
										ENSECAG00000024837	TFCP2L1	ENSECAG00000024837	100068987	0.882263	8.80286	1.5553	0.142347	0.531331	-5.27174
										ENSECAG00000018617	RPRD2	ENSECAG00000018617	100054668	-0.985157	6.69978	-1.55493	0.142433	0.531331	-5.02065
										ENSECAG00000016746	ATP13A2	ENSECAG00000016746	100053155	1.06419	6.48011	1.55343	0.142791	0.531516	-5.03042
										ENSECAG00000017286	PSPC1	ENSECAG00000017286	100053345	-0.764764	7.29823	-1.55326	0.142832	0.531516	-5.14054
										ENSECAG00000026850	NOP53	ENSECAG00000026850	100073052	-1.4826	6.49472	-1.55326	0.142832	0.531516	-4.89868
										ENSECAG00000017899	KIAA1109	ENSECAG00000017899	100063889	0.665011	8.31002	1.5522	0.143083	0.532016	-5.29626
										ENSECAG00000019671	ANXA11	ENSECAG00000019671	100064425	0.923332	7.09918	1.55153	0.143242	0.532174	-5.1013
										ENSECAG00000017650	STK25	ENSECAG00000017650	100067736	2.08415	5.49967	1.55087	0.143401	0.532185	-4.82609
										ENSECAG00000005538	TUBGCP5	ENSECAG00000005538	100147272	1.17293	5.31917	1.55049	0.143491	0.532185	-4.82268
										ENSECAG00000021303	CCNJL	ENSECAG00000021303	100071011	-1.30865	5.32912	-1.55006	0.143594	0.532185	-4.82287
										ENSECAG00000021269	ETS2	ENSECAG00000021269	100059969	1.74323	6.01296	1.54861	0.14394	0.533034	-4.96058
										ENSECAG00000006721	TMBIM4	ENSECAG00000006721	100057978	0.784857	7.1451	1.54761	0.144181	0.533493	-5.18108
										ENSECAG00000008311	CHMP4B	ENSECAG00000008311	100069227	-1.21231	6.62421	-1.54647	0.144453	0.534067	-4.96117
										ENSECAG00000010431	THOC2	ENSECAG00000010431	100055091	-0.942692	6.73773	-1.54497	0.144813	0.53433	-5.0933
										ENSECAG00000024113	ABLIM1	ENSECAG00000024113	100058994	-1.10842	6.35817	-1.54456	0.144912	0.53433	-4.92739
										ENSECAG00000017769	PHB1	ENSECAG00000017769	100056039	0.784909	8.4193	1.5443	0.144976	0.53433	-5.25117
										ENSECAG00000007113	ATXN10	ENSECAG00000007113	100052926	1.24525	6.22972	1.54314	0.145256	0.53433	-4.95227
										ENSECAG00000012013	ASCC3	ENSECAG00000012013	100066202	0.922802	6.46067	1.54303	0.145281	0.53433	-5.07123
										ENSECAG00000019618	FAR1	ENSECAG00000019618	100071555	1.02779	5.52861	1.54289	0.145315	0.53433	-4.94502
										ENSECAG00000015464	ENSECAG00000015464	ENSECAG00000015464	100060331	-1.0163	7.30125	-1.54277	0.145343	0.53433	-5.11188
										ENSECAG00000024820	PHF20	ENSECAG00000024820	100055019	-1.16997	5.80296	-1.5418	0.145578	0.534355	-4.83483
										ENSECAG00000023460	PRELID1	ENSECAG00000023460	100068620	0.824531	8.28104	1.54076	0.145831	0.534355	-5.2262
										ENSECAG00000018624	USP4	ENSECAG00000018624	100053443	0.922242	6.46587	1.54051	0.145892	0.534355	-5.02201
										ENSECAG00000002889	BAZ1B	ENSECAG00000002889	100061668	-0.833381	7.62754	-1.5405	0.145893	0.534355	-5.16239
										ENSECAG00000013226	ZDHHC6	ENSECAG00000013226	100147504	0.988597	5.568	1.54033	0.145935	0.534355	-4.94402
										ENSECAG00000040807	H3C14	ENSECAG00000040807	100059700	2.12696	7.53732	1.53929	0.146187	0.534498	-5.09376
										ENSECAG00000009007	RIOK1	ENSECAG00000009007	100050980	-1.31839	5.40716	-1.5392	0.146209	0.534498	-4.80877
										ENSECAG00000026860	PHF8	ENSECAG00000026860	100060410	-1.31416	6.08317	-1.53825	0.146438	0.534908	-4.88377
										ENSECAG00000016647	UBE2Q1	ENSECAG00000016647	100062653	-1.0961	6.36026	-1.53703	0.146734	0.535125	-4.94956
										ENSECAG00000011569	KHDC4	ENSECAG00000011569	100057540	-1.32005	5.91267	-1.53604	0.146978	0.535125	-4.96329
										ENSECAG00000014652	PLEKHM2	ENSECAG00000014652	100054085	-1.16441	5.38131	-1.53582	0.147029	0.535125	-4.8302
										ENSECAG00000022436	LONP2	ENSECAG00000022436	100057497	0.882195	7.52573	1.53576	0.147045	0.535125	-5.19282
										ENSECAG00000020260	TYK2	ENSECAG00000020260	100146182	-1.45393	6.45896	-1.53552	0.147103	0.535125	-4.98643
										ENSECAG00000012668	PTPRF	ENSECAG00000012668	100053205	0.636695	10.0599	1.53512	0.147201	0.535125	-5.40739
										ENSECAG00000013377	PRAG1	ENSECAG00000013377	100063503	-1.24911	6.3083	-1.53228	0.147895	0.536901	-4.89279
										ENSECAG00000011301	SPINT2	ENSECAG00000011301	100064080	0.850103	8.21914	1.53216	0.147924	0.536901	-5.28927
										ENSECAG00000010821	RACGAP1	ENSECAG00000010821	100059818	0.958091	6.26537	1.53093	0.148226	0.536999	-4.98335
										ENSECAG00000000348	EIF2AK4	ENSECAG00000000348	100071494	-0.898782	6.61765	-1.53082	0.148254	0.536999	-4.96789
										ENSECAG00000013054	TFDP1	ENSECAG00000013054	100069163	-1.22794	6.19553	-1.53061	0.148304	0.536999	-4.86586
										ENSECAG00000017165	ENSA	ENSECAG00000017165	100054812	1.11521	5.5846	1.52913	0.148669	0.537895	-4.87184
										ENSECAG00000007289	CLDN7	ENSECAG00000007289	100072960	1.2137	6.90426	1.52708	0.149175	0.539075	-5.17515
										ENSECAG00000023537	SBF2	ENSECAG00000023537	100055769	1.44214	6.17496	1.52685	0.149231	0.539075	-5.04104
										ENSECAG00000006077	POLD1	ENSECAG00000006077	102150831	-1.72981	6.37509	-1.52587	0.149474	0.539238	-4.91057
										ENSECAG00000008861	RRN3	ENSECAG00000008861	100054032	-1.59227	5.19727	-1.52571	0.149513	0.539238	-4.76731
										ENSECAG00000008210	ZNFX1	ENSECAG00000008210	100056967	-1.32781	6.11113	-1.52519	0.149641	0.539275	-4.87276
										ENSECAG00000017226	WWC2	ENSECAG00000017226	100058969	0.781494	7.39892	1.52199	0.150434	0.540811	-5.19627
										ENSECAG00000008032	PANK1	ENSECAG00000008032	100071561	1.11113	5.28601	1.52177	0.15049	0.540811	-4.85375
										ENSECAG00000013193	UHRF1	ENSECAG00000013193	100062347	-1.14439	8.37528	-1.52134	0.150597	0.540811	-5.20516
										ENSECAG00000041840	ENSECAG00000041840	ENSECAG00000041840	ENSECAG00000041840	-1.34555	5.64088	-1.5213	0.150608	0.540811	-4.85851
										ENSECAG00000015850	TIMM23	ENSECAG00000015850	100062521	0.843092	6.67701	1.5209	0.150705	0.540811	-5.11969
										ENSECAG00000014082	ENSECAG00000014082	ENSECAG00000014082	100050923	-0.992008	6.4574	-1.52061	0.150778	0.540811	-5.02666
										ENSECAG00000011055	SPTY2D1	ENSECAG00000011055	100057181	1.17352	5.37259	1.51864	0.151268	0.541904	-4.86579
										ENSECAG00000021097	ACIN1	ENSECAG00000021097	100055865	-0.692319	8.87162	-1.51781	0.151476	0.541904	-5.3205
										ENSECAG00000024681	PUF60	ENSECAG00000024681	100065550	0.815135	7.52644	1.5178	0.151479	0.541904	-5.13522
										ENSECAG00000016147	MYH10	ENSECAG00000016147	100062708	0.824303	7.37874	1.51749	0.151558	0.541904	-5.22727
										ENSECAG00000021133	FDFT1	ENSECAG00000021133	100060929	-1.11054	7.63636	-1.51565	0.152018	0.542477	-5.22622
										ENSECAG00000018600	ACTG1	ENSECAG00000018600	100050139	-0.748252	11.4329	-1.51523	0.152122	0.542477	-5.43392
										ENSECAG00000013723	SLC7A8	ENSECAG00000013723	100052453	0.769663	9.97896	1.51513	0.152148	0.542477	-5.43318
										ENSECAG00000012932	USP24	ENSECAG00000012932	100060124	-0.837996	8.35495	-1.51495	0.152193	0.542477	-5.26751
										ENSECAG00000019428	UTP15	ENSECAG00000019428	100065643	-1.39406	5.07484	-1.5141	0.152408	0.542613	-4.77882
										ENSECAG00000021434	ARHGEF40	ENSECAG00000021434	100072713	-1.42942	6.71601	-1.51301	0.15268	0.542613	-4.98721
										ENSECAG00000018146	VPS36	ENSECAG00000018146	100147348	1.33984	5.71196	1.51299	0.152686	0.542613	-4.90698
										ENSECAG00000024373	ZBTB11	ENSECAG00000024373	100072181	1.76315	5.355	1.51291	0.152707	0.542613	-4.92722
										ENSECAG00000020507	PDCD11	ENSECAG00000020507	100034019	-0.717311	8.24596	-1.51179	0.152988	0.543114	-5.24619
										ENSECAG00000022085	BPI	ENSECAG00000022085	100070091	1.19956	6.54842	1.51141	0.153085	0.543114	-5.07037
										ENSECAG00000003887	PBX2	ENSECAG00000003887	100051758	-0.919913	6.60854	-1.51072	0.153257	0.543303	-4.99841
										ENSECAG00000013821	SLC22A23	ENSECAG00000013821	100058363	0.928753	7.92814	1.50955	0.153553	0.543909	-5.29966
										ENSECAG00000017325	LASP1	ENSECAG00000017325	100068429	-0.956913	7.26177	-1.50881	0.153741	0.543909	-5.13375
										ENSECAG00000021925	PTDSS2	ENSECAG00000021925	100054404	1.31282	6.36116	1.50823	0.153887	0.543909	-5.05714
										ENSECAG00000004925	YWHAQ	ENSECAG00000004925	100057123	0.980908	6.74872	1.50787	0.153978	0.543909	-5.01233
										ENSECAG00000022334	DCTN2	ENSECAG00000022334	100050464	1.16622	5.88663	1.50769	0.154024	0.543909	-4.99907
										ENSECAG00000013206	URB1	ENSECAG00000013206	100063896	-0.940789	7.87379	-1.50499	0.154711	0.545369	-5.17408
										ENSECAG00000020397	YWHAB	ENSECAG00000020397	100056084	0.808498	7.81918	1.50475	0.154772	0.545369	-5.24062
										ENSECAG00000009183	NCSTN	ENSECAG00000009183	100058515	0.799099	7.5512	1.50466	0.154796	0.545369	-5.26624
										ENSECAG00000017223	BCL2L1	ENSECAG00000017223	100053597	0.903319	6.02685	1.50369	0.155042	0.545406	-5.03357
										ENSECAG00000010141	LSM4	ENSECAG00000010141	100070928	1.26656	5.9929	1.50368	0.155045	0.545406	-4.91014
										ENSECAG00000018467	LAMP2	ENSECAG00000018467	100061837	1.07099	7.26926	1.50235	0.155384	0.54564	-5.25684
										ENSECAG00000016996	GCN1	ENSECAG00000016996	100053866	-0.594179	9.93755	-1.50229	0.1554	0.54564	-5.40788
										ENSECAG00000019263	KIDINS220	ENSECAG00000019263	100057204	1.20551	6.64196	1.50136	0.155638	0.54564	-5.18951
										ENSECAG00000004288	CTSV	ENSECAG00000004288	100061234	1.11316	9.65441	1.50133	0.155644	0.54564	-5.44072
										ENSECAG00000003368	G3BP1	ENSECAG00000003368	100060090	0.760938	8.53988	1.50108	0.15571	0.54564	-5.31221
										ENSECAG00000012082	MLLT6	ENSECAG00000012082	100147431	0.906488	7.4167	1.5006	0.155832	0.54565	-5.15203
										ENSECAG00000009326	MED1	ENSECAG00000009326	100054967	-0.779207	6.70998	-1.49939	0.156141	0.54622	-5.10352
										ENSECAG00000010126	ACSL6	ENSECAG00000010126	100063361	1.13102	7.54012	1.49903	0.156234	0.54622	-5.28545
										ENSECAG00000017780	TRPM7	ENSECAG00000017780	102149157	0.892107	6.69452	1.49786	0.156534	0.546225	-5.17423
										ENSECAG00000009780	UQCRB	ENSECAG00000009780	100059627	1.25312	5.72442	1.49764	0.15659	0.546225	-4.92724
										ENSECAG00000005244	PDHB	ENSECAG00000005244	100050581	0.853329	7.65607	1.49738	0.156658	0.546225	-5.27939
										ENSECAG00000020488	TLN2	ENSECAG00000020488	100054133	0.893639	7.86693	1.4969	0.156782	0.546225	-5.2974
										ENSECAG00000006658	FKBP11	ENSECAG00000006658	100058791	0.951762	5.33916	1.49662	0.156854	0.546225	-4.97598
										ENSECAG00000020710	DRC1	ENSECAG00000020710	100071349	-1.10254	7.89737	-1.49623	0.156953	0.546225	-5.29755
										ENSECAG00000023951	NOP14	ENSECAG00000023951	100051519	-0.911828	6.92278	-1.49555	0.15713	0.546274	-5.06811
										ENSECAG00000021926	STRN	ENSECAG00000021926	100054418	-1.02976	5.43823	-1.49501	0.157268	0.546274	-4.90815
										ENSECAG00000021125	TFAP2C	ENSECAG00000021125	100147268	-1.13139	6.46637	-1.49439	0.157429	0.546274	-4.94876
										ENSECAG00000010479	HK1	ENSECAG00000010479	100072687	-0.617371	8.74534	-1.49432	0.157445	0.546274	-5.35365
										ENSECAG00000021279	TLK2	ENSECAG00000021279	100054465	-1.17953	5.50982	-1.49315	0.157749	0.546455	-4.88281
										ENSECAG00000019783	SIGMAR1	ENSECAG00000019783	100068507	0.790534	8.4884	1.49293	0.157806	0.546455	-5.36726
										ENSECAG00000000435	LRP2	ENSECAG00000000435	100062836	0.805783	13.498	1.49252	0.157912	0.546455	-5.42619
										ENSECAG00000000220	STK35	ENSECAG00000000220	102150301	-1.1586	6.33449	-1.49227	0.157976	0.546455	-5.01853
										ENSECAG00000016212	SDAD1	ENSECAG00000016212	100057927	-1.17108	5.40105	-1.49027	0.158495	0.547676	-4.85875
										ENSECAG00000007373	SHTN1	ENSECAG00000007373	100067493	1.01029	5.88335	1.48999	0.158569	0.547676	-5.0568
										ENSECAG00000019319	NUDT4	ENSECAG00000019319	100064437	-1.37158	5.64628	-1.48899	0.158829	0.548031	-4.88812
										ENSECAG00000026938	RPL28	ENSECAG00000026938	100050572	-0.790423	8.75409	-1.48867	0.158912	0.548031	-5.24525
										ENSECAG00000015338	FBRSL1	ENSECAG00000015338	100061800	-1.14667	5.57065	-1.48788	0.159117	0.548324	-4.94759
										ENSECAG00000014517	CDCA3	ENSECAG00000014517	100052616	0.960669	6.31063	1.48691	0.15937	0.54878	-4.99967
										ENSECAG00000015162	SETD1A	ENSECAG00000015162	100063523	-1.26948	6.86382	-1.4845	0.159999	0.550532	-5.0083
										ENSECAG00000000383	TOP1	ENSECAG00000000383	100070532	-0.777713	7.30357	-1.47934	0.161357	0.554787	-5.17895
										ENSECAG00000019159	NUP85	ENSECAG00000019159	100052049	0.897111	6.47682	1.47862	0.161547	0.55483	-5.04685
										ENSECAG00000004776	MYORG	ENSECAG00000004776	ENSECAG00000004776	1.16129	6.24937	1.47803	0.161702	0.55483	-5.08682
										ENSECAG00000011192	LBR	ENSECAG00000011192	100056997	0.861378	7.56507	1.47791	0.161734	0.55483	-5.31058
										ENSECAG00000026960	UBE2S	ENSECAG00000026960	100055998	1.21018	6.72616	1.47644	0.162123	0.555417	-4.9933
										ENSECAG00000010616	DBN1	ENSECAG00000010616	100068529	-1.20129	5.96505	-1.4752	0.16245	0.555417	-5.00362
										ENSECAG00000038416	H2AC5	ENSECAG00000038416	ENSECAG00000038416	1.47313	5.93319	1.47511	0.162475	0.555417	-4.94745
										ENSECAG00000019763	TUFM	ENSECAG00000019763	100064341	-0.804653	8.64697	-1.47418	0.162721	0.555417	-5.34286
										ENSECAG00000008939	RBM17	ENSECAG00000008939	100057092	-0.856032	7.08664	-1.4738	0.162823	0.555417	-5.13108
										ENSECAG00000015912	HEATR5A	ENSECAG00000015912	100050339	0.754063	7.01406	1.47318	0.162986	0.555417	-5.21381
										ENSECAG00000034241	SF3A2	ENSECAG00000034241	111774166	-1.58163	5.88253	-1.47239	0.163196	0.555417	-4.9286
										ENSECAG00000021418	CDH1	ENSECAG00000021418	100066844	1.1756	9.14661	1.47201	0.163297	0.555417	-5.46451
										ENSECAG00000018643	PABIR2	ENSECAG00000018643	100054128	0.904353	6.20224	1.4717	0.163382	0.555417	-5.11922
										ENSECAG00000023940	NDOR1	ENSECAG00000023940	102148864	-1.32259	7.19675	-1.47164	0.163397	0.555417	-5.0053
										ENSECAG00000026994	TMEM14C	ENSECAG00000026994	100630350	0.888541	5.70089	1.47151	0.163431	0.555417	-5.08142
										ENSECAG00000011547	RPL17	ENSECAG00000011547	100034005	-0.781105	8.15249	-1.47149	0.163437	0.555417	-5.30912
										ENSECAG00000010107	TAGLN2	ENSECAG00000010107	100053621	0.934679	7.33218	1.47099	0.16357	0.555417	-5.10435
										ENSECAG00000018910	DDX51	ENSECAG00000018910	100062070	-1.31214	5.73156	-1.47085	0.163608	0.555417	-4.88642
										ENSECAG00000017095	CAMSAP1	ENSECAG00000017095	100068448	-0.796147	7.77113	-1.47006	0.163817	0.555713	-5.24562
										ENSECAG00000013764	CHID1	ENSECAG00000013764	100056279	0.819189	7.16987	1.46872	0.164176	0.556516	-5.279
										ENSECAG00000013322	PNKD	ENSECAG00000013322	106780846	1.14809	5.36402	1.46688	0.16467	0.556746	-4.91999
										ENSECAG00000006983	RAPGEF2	ENSECAG00000006983	100069003	0.792959	7.096	1.46686	0.164675	0.556746	-5.26013
										ENSECAG00000018799	PPM1G	ENSECAG00000018799	100055191	-0.702018	7.36303	-1.46682	0.164687	0.556746	-5.24767
										ENSECAG00000002833	DVL2	ENSECAG00000002833	100061612	-1.17059	6.45253	-1.46611	0.164876	0.556746	-4.97952
										ENSECAG00000021305	NFX1	ENSECAG00000021305	100053795	-1.19731	6.83082	-1.46586	0.164942	0.556746	-5.0935
										ENSECAG00000017123	PSMB5	ENSECAG00000017123	100052570	1.03817	7.21249	1.4657	0.164987	0.556746	-5.13951
										ENSECAG00000010491	MFSD10	ENSECAG00000010491	100053478	-1.73522	6.19786	-1.46529	0.165097	0.556746	-4.95249
										ENSECAG00000015773	AMFR	ENSECAG00000015773	100061759	0.734232	7.17909	1.4632	0.16566	0.557951	-5.28577
										ENSECAG00000025119	FRYL	ENSECAG00000025119	100054294	-1.39268	6.06575	-1.46289	0.165742	0.557951	-5.04007
										ENSECAG00000015089	RPS8	ENSECAG00000015089	100065845	-0.625235	9.55771	-1.46233	0.165894	0.557951	-5.43948
										ENSECAG00000012233	DTYMK	ENSECAG00000012233	100067824	1.68257	4.95698	1.46215	0.165943	0.557951	-4.90613
										ENSECAG00000019667	KLHDC4	ENSECAG00000019667	100070617	-1.28638	6.33267	-1.4601	0.166496	0.559397	-4.96903
										ENSECAG00000012732	HDAC10	ENSECAG00000012732	100146361	1.34168	6.98492	1.45861	0.166899	0.560337	-5.15956
										ENSECAG00000019416	POLR3A	ENSECAG00000019416	100073003	-0.883801	7.736	-1.45798	0.167072	0.560506	-5.23783
										ENSECAG00000026905	RPL37	ENSECAG00000026905	100066211	-1.12758	8.13082	-1.45728	0.167261	0.560729	-5.2526
										ENSECAG00000010078	CIT	ENSECAG00000010078	100050621	-1.26589	6.01269	-1.45674	0.167409	0.560813	-5.04976
										ENSECAG00000001360	AIFM1	ENSECAG00000001360	100054546	0.830087	7.53769	1.45225	0.168631	0.564212	-5.34876
										ENSECAG00000009680	CLIC1	ENSECAG00000009680	100058853	0.779857	7.51744	1.45211	0.16867	0.564212	-5.30521
										ENSECAG00000001098	PPFIA3	ENSECAG00000001098	100054955	-1.55333	6.68177	-1.45019	0.169195	0.565175	-5.0184
										ENSECAG00000014996	KAT5	ENSECAG00000014996	100051541	-1.12662	5.58045	-1.44994	0.169266	0.565175	-4.93594
										ENSECAG00000015615	OXA1L	ENSECAG00000015615	100056354	0.906358	7.51601	1.44931	0.169437	0.565175	-5.31569
										ENSECAG00000012495	GCDH	ENSECAG00000012495	100063310	0.972556	7.59685	1.44925	0.169454	0.565175	-5.20913
										ENSECAG00000024292	SNX19	ENSECAG00000024292	100072714	1.23096	6.00102	1.44704	0.170064	0.566796	-5.145
										ENSECAG00000034308	TRIM6	ENSECAG00000034308	100568303	1.14584	5.76036	1.44598	0.170354	0.566853	-5.07928
										ENSECAG00000018251	GPKOW	ENSECAG00000018251	100062702	1.15847	5.05408	1.44584	0.170393	0.566853	-4.9468
										ENSECAG00000013659	TUBB4B	ENSECAG00000013659	100059595	0.608659	9.65383	1.44536	0.170527	0.566853	-5.46012
										ENSECAG00000023641	SNX8	ENSECAG00000023641	100059657	0.931277	7.92836	1.44518	0.170577	0.566853	-5.27701
										ENSECAG00000010476	L3MBTL2	ENSECAG00000010476	100070590	-0.952108	6.81691	-1.4447	0.170709	0.566876	-5.16423
										ENSECAG00000000307	BACH1	ENSECAG00000000307	100053654	1.18352	5.33759	1.44345	0.171054	0.567585	-4.94896
[truncated: 624 more rows]
